# Supplementary material for: TaSPL17s act redundantly with TaSPL14s to control spike development and their elite haplotypes may improve wheat grain yield
Source: Front Plant Sci. 2023 Sep 8;14:1229827. doi: 10.3389/fpls.2023.1229827 (PMC10514913; doi:10.3389/fpls.2023.1229827)
Supplement: Supplementary file 7 [file Table_1.xlsx]

## Sheet: Supplemental Table 1
Supplemental Table 1. Primers used in this study.
1.TaSPL14/17 CRISPR/Cas9 vector construction
Primer Name	Sequences (5'-3')
SPL14-F-sgRNA1	AATAATGGTCTCAAGCGCTGGCAGAAGCGCTGCTCG
SPL14-F0-sgRNA1	GCTGGCAGAAGCGCTGCTCGGTTTTAGAGCTAGAAATAGC
SPL14-R0-sgRNA2	CTCAGATCCACGCCGCACCCGCTTCTTGGTGCC
SPL14-R-sgRNA2	ATTATTGGTCTCTAAACCTCAGATCCACGCCGCACC
2.Edit site-specific amplification primers
Primer Name	Sequences (5'-3')
TaSPL14-A-CRISPR-F	CGGAGGGCCAGGAGCCTCCA
TaSPL14-A-CRISPR-R	ACTTTGCATGCTGCTTGCTGGTCT
TaSPL14-B-CRISPR-F	TCTACTTCGAGCAGGAAGTGGCT
TaSPL14-B-CRISPR-R	ATCCATCCACTGCTACGCCGTGGA
TaSPL14-D-CRISPR-F	CGGCAACGCCTCGCAGTCGCA
TaSPL14-D-CRISPR-R	ACTCACCAATGAATAGTAGAGT
TaSPL17-A-CRISPR-F	GGCGGTGGCAGTGGCGGCGTTA
TaSPL17-A-CRISPR- R	TGGCTAGGAATAAAACATGTAT
TaSPL17-B-CRISPR-F	TCAATGCGTCCTCGTCCAAGC
TaSPL17-B-CRISPR-R	CAAGAAGCCAATAACACAAATT
TaSPL17-D-CRISPR-F	TTGTCCAAGCCGCCCGCGGGCA
TaSPL17-D-CRISPR-R	TCAGTCACAATAATACTAGTG
Cas9-F	CTAAGCGGAACAGCGACAAG
Cas9-R	GGCCAGGTAGAGGAAGTTCAC
3.The primers of TaSPL14/17 Expression profiling
Primer Name	Sequences (5'-3')
qPCR-TaSPL14-A-F	TCTGTAGTAGGGACGGAGGT
qPCR-TaSPL14-A-R	TCCTCCCCGTCCTGAAATCC
qPCR-TaSPL14-B-F	CGCGATGAACTGGTCTCTGT
qPCR-TaSPL14-B-R	AATCCAGGATCGGCAAGTGG
qPCR-TaSPL14-D-F	GGAACCCGTAGCCGTTAGAG
qPCR-TaSPL14-D-R	CGGAAACAACAAGGAGCAGG
qPCR-TaSPL17-A-F	TACGTTACCCTAAGTCTGCGC
qPCR-TaSPL17-A-R	GAGCCCTTCCTTCCCATACC
qPCR-TaSPL17-B-F	CCCCATCGTCACCAATCTCC
qPCR-TaSPL17-B-R	TCGTCGGTCCTAGCTAGCTC
qPCR-TaSPL17-D-F	ACTCTCCCTCTTTCCCCTCTC
qPCR-TaSPL17-D-R	GATGCTGGTCGTGGAGGTG
4.The primers of Subcellular localization
Primer Name	Sequences (5'-3')
SubL-TaSPL17-D-F	ATGATGATGATAAAGGTACCATGGAGATTGGCAGCGGC
SubL-TaSPL17-D-R	CTAGAGGATCCCCGGGTACCCAGAGACCAGTTGGACGAG
5.The primers of Transcriptional activity assay
Primer Name	Sequences (5'-3')
BD-TaSPL17-D-F	CATATGGCCATGGAGGCCGAATTCATGGAGATTGGAAGC
BD-TaSPL17-D-R	TGCGGCCGCTGCAGGTCGACGGATCCCAGAGACCAGTTGGA
SPL17-7D-N-R	TGCGGCCGCTGCAGGTCGACGGATCCCTCCACCTGGCACCGC
BD-TaSPL17-D-SBP-F	ATGGCCATGGAGGCCGAATTCCAGGTGGAGGGGTGCG
BD-TaSPL17-D-SBP-R	CCGCTGCAGGTCGACGGATCCCTTCCTCCGGCGTTCGTT
BD-TaSPL17-D-C-F	ATGGCCATGGAGGCCGAATTCGCGCCCCCCGGC
BD-TaSPL17-D-C-R	CCGCTGCAGGTCGACGGATCCCTACAGAGACCAGTTGGACGAGC
6.The primers of molecular maker
Primer Name	Sequences (5'-3')
TaSPL17-A-dCAPS-MnII-F	GCATGAATAGGCAGGGGGGCACAGCCTTTTCACCATACGTACCT
TaSPL17-A-dCAPS-MnII-R	TTGGGTTTTGTGGACGCGGATCCTCTGCCGTGCGGCAGGGTGCCA
TaSPL17-D-KASP-Fam	GGCCCAGGCGCCGGCCTGTT
TaSPL17-D-KASP-Hex	GGCCCAGGCGCCGGCCTGTA
TaSPL17-D-KASP-common	GACGTCCCGCTCCACGAGGC
7.The primers of RNA-Seq realate gene verification
Primer Name	Sequences (5'-3')
qPCR-VRT-A2-F	GCGCAGTTGTCCACCTTTG
qPCR-VRT-A2-R	TTGCCCTGTCTCAGCGAATT
qPCR-VRT-B2-F	GCGCAGTTGTCCACCTTTG
qPCR-VRT-B2-R	GGCGCCCATACAACTTCATC
qPCR-VRT-D2-F	ACCTTTGTGCCTGGGTATTCA
qPCR-VRT-D2-R	CGCCCATACGCTTCACCATA
qPCR-TaAGL6-A-F	GCTTTGCTTGATTTTCTTGC
qPCR-TaAGL6-A-R	GAGAAGATGATAAGCGCCAC
qPCR-TaAGL6-B-F	CAGCATCAGCAACACCCTAA
qPCR-TaAGL6-B-R	GATGGACAGACAAGCTAACCAG
qPCR-TaAGL6-D-F	GCTGCTGGTTAGCTTGTCTA
qPCR-TaAGL6-D-R	CGAGTAAAAATAAAGAAAGAGGC
qPCR-VRN1-A-F	CAGGCGTACTATTCAGTAGAGG
qPCR-VRN1-A-R	TACTCGTACAGCCATCTCAGC
qPCR-TaAGL7-F	CCTTGAAGTGCCCGATCAGT
qPCR-TaAGL7-R	GCTGGGCGTTTCAACTTGAG
qPCR-MADS56-F	GGCCAATCAGTAGTCCACCA
qPCR-MADS56-R	ACTGGCGTTTCACCTTCAGT
8.The primers of tillering and tiller angle related gene expression analysis
Primer Name	Sequences (5'-3')
qPCR-TaPIN1-6A-F	GAAGAAGCAGAGGAGGTCGG
qPCR-TaPIN1-6A-R	GAAGATGCCCCACCACTTGA
qPCR-TaPIN1-7A-F	GGACATGATGCGTGCTTGTG
qPCR-TaPIN1-7A-R	TCCCCTCACCCCATCTGATC
qPCR-TB1-D-F	CTACTGAGAAGCCGCGACAT
qPCR-TB1-D-R	GGTTCCTCCTGTGCTGTGAA
qPCR-TaMOC1-7A-F	AAATACCTACTCTCCCTCCCTC
qPCR-TaMOC1-7A-R	ACTAGGAGCGTCGTGAG
qPCR-TaMOC1-7B-F	TAGTAGCGTAGCTGGTTGCT
qPCR-TaMOC1-7B-R	GGACTAGGAGCGTCGTGAG
qPCR-TaD53-F	GGTAGATTCCGAGACTTG
qPCR-TaD53-R	TCTGGTTGTTCTTGTTGA
qPCR-TaD10-F	CATCTTCGCTCTGCACCGTCGCC
qPCR-TaD10-R	GCGTGGCGGCGGAGCGATGA
qPCR-TaD17-F	AAGGCGTTCTGGGACTACA
qPCR-TaD17-R	GTAGGTGCCGGCCGGGAAGT
qPCR-TaD3-F	ATGGAGGAGCTCGCACGCAGGT
qPCR-TaD3-R	GCAAGGCTGGCGTCGGTGAGAT
qPCR-TaD27-A-F	TGGAAGCTCCGCGATGAAGAGG
qPCR-TaD27-A-R	TGGTACACCGTCTTCGTCGT
qPCR-TaD27-B-F	AAGAAGAGCTACGTGAGGAT
qPCR-TaD27-B-R	AGGTGTCGTGGTACACGGTC
qPCR-TaD27-D-F	AAGAAGAGCTACGTGAGGAGG
qPCR-TaD27-D-R	AGGTGTCGTGGTACACCGT
qPCR-TaTAC1-F	CACCATTGATGATAATAAGGC
qPCR-TaTAC1-R	TTGGTCCACCTTTTCTTCAT
qPCR-TIG1-A-F	CAAGACGGTGGAGTGGCTC
qPCR-TIG1-A-R	CCCCCTCCCCTTTCTCTTTC
qPCR-TIG1-D-F	GGCCACTACTAGAGCAGGGA
qPCR-TIG1-D-R	ATACTGGCGGTTCTTGGTGG
qPCR-TaLAZY2-A-F	AACGGAAGCTGCAATGGAGT
qPCR-TaLAZY2-A-R	TCCTCTGGTGTGCATCCTTG
qPCR-TaLAZY2-D-F	ACAAGGATGCACACCAGAGG
qPCR-TaLAZY2-D-R	TAACCATGACCCGACACAGC
qPCR-TaACTIN-F	AAGGCTGTTGGCAAGGTG
qPCR-TaACTIN-R	GTGGTCGTTCAGAGCAATCC
9. Primers/Probes used for EMSA
Primer Name	Sequences (5'-3')
probe-proVRT-A2-F	GGGCCTGCCACGGCCAGTACTGTTCCGACC
probe-proVRT-A2-R	GCGGAGGGGAGGGGCGGGTCGGAACAGTAC
mut-probe-proVRT-A2-F	GGGCCTGCCACGGCCAAAAATGTTCCGACC
mut-probe-proVRT-A2-R	GCGGAGGGGAGGGGCGGGTCGGAACATTTT
pGEX-6P-1-TaSPL17-D-F	CTGTTCCAGGGGCCCCTGGGATCCATGGAGATTGGAAGC
pGEX-6P-1-TaSPL17-D-R	TCAGTCACGATGCGGCCGCTCGAGCTACAGAGACCAGTTG
DY682-CP-F	CATGGCCGCGGGATA
DY682-CP-R	GCGGCCGCACTAGTGAT
10.Primers for Transient assays in Nicotiana benthamiana leaves
Primer Name	Sequences (5'-3')
VRT-A2-promoter-F	CCGACGATGATCGGTACCTT
VRT-A2-promoter-R	AGCACCGGCTGGCTAGATTT
VRT-A2-promoter-F-LUC0800	GGTCGACGGTATCGATAAGCTTCCGACGATGATCGGTACCTT
VRT-A2-promoter-R-LUC0800	CCGCTCTAGAACTAGTGGATCCAGCACCGGCTGGCTAGATTT
62SK-TaSPL17-D-F	GCGGCCGCTCTAGAACTAGTGGATCCATGGAGATTGGAAGCGGCG
62SK-TaSPL17-D-R	TCGAGGTCGACGGTATCGATAAGCTTCTACAGAGACCAGTTGGAC
SPL17-A-promoter-F	TGGTTCTCATGTTACCAACCCAA
SPL17-A-promoter-R	TTCTTGCCGAACTTGAGCCC
SPL17-A-promoter-F-LUC0800	GGTCGACGGTATCGATAAGCTTATAAACTCCAATGTTTCTTA
SPL17-A-promoter-R-LUC0800	CCGCTCTAGAACTAGTGGATCCTGCGGCGCCTGTCGTCGGCC

## Sheet: Supplemental Table 2
Supplemental Table 2. The accession number of SPL genes in Arabidopsis, wheat, and rice .
Accession number	Gene name
At2g47070	SPL1
At1g27370	SPL10
At1g27360	SPL11
At3g60030	SPL12
At5g50570	SPL13
At1g20980	SPL14
At3g57920	SPL15
At1g76580	SPL16
At5g43270	SPL2
At2g33810	SPL3
At1g53160	SPL4
At3g15270	SPL5
At1g69170	SPL6
At5g18830	SPL7
At1g02065	SPL8
At2g42200	SPL9
LOC_Os04g46580	SPL7
LOC_Os08g39890	SPL14
LOC_Os07g32170	SPL13
LOC_Os06g49010	SPL12
LOC_Os02g04680	SPL3
LOC_Os11g30370	SPL19
LOC_Os03g61760	SPL6
LOC_Os04g56170	SPL8
LOC_Os03g61760	SPL6
LOC_Os02g07780	SPL4
LOC_Os08g41940	SPL16
LOC_Os02g08070	SPL5
LOC_Os01g18850	SPL1
LOC_Os06g45310	SPL11
LOC_Os05g33810	SPL9
LOC_Os01g69830	SPL2
LOC_Os09g31438	SPL17
LOC_Os06g44860	SPL10
LOC_Os09g32944	SPL18
TraesCS1A02G255300	TaSPL9-A
TraesCS1B02G266100	TaSPL9-B
TraesCS1D02G254700	TaSPL9-D
TraesCS2A02G232400	TaSPL13-A
TraesCS2A02G413900	TaSPL7-A
TraesCS2A02G502300	TaSPL8-A
TraesCS2B02G250900	TaSPL13-B
TraesCS2B02G432700	TaSPL7-B
TraesCS2B02G530400	TaSPL8-B
TraesCS2D02G232800	TaSPL13-D
TraesCS2D02G410700	TaSPL7-D
TraesCS2D02G502900	TaSPL8-D
TraesCS3A02G432500	TaSPL23-A
TraesCS3B02G468400	TaSPL23-B
TraesCS3D02G425800	TaSPL23-D
TraesCS4A02G359500	TaSPL6-A
TraesCS5A02G265900	TaSPL14-A
TraesCS5A02G286700	TaSPL16-A
TraesCS5B02G265600	TaSPL14-B
TraesCS5B02G286000	TaSPL16-B
TraesCS5B02G512800	TaSPL6-B
TraesCS5D02G273900	TaSPL14-D
TraesCS5D02G294400	TaSPL16-D
TraesCS5D02G513300	TaSPL6-D
TraesCS6A02G110100	TaSPL3-A
TraesCS6A02G152000	TaSPL21-A
TraesCS6A02G155300	TaSPL4-A
TraesCS6B02G138400	TaSPL3-B
TraesCS6B02G180300	TaSPL21-B
TraesCS6B02G183400	TaSPL4-B
TraesCS6D02G098500	TaSPL3-D
TraesCS6D02G142100	TaSPL21-D
TraesCS6D02G145200	TaSPL4-D
TraesCS7A02G208000	TaSPL1-A
TraesCS7A02G246500	TaSPL17-A
TraesCS7A02G249100	TaSPL15-A
TraesCS7A02G260500	TaSPL18-A
TraesCS7A02G494800	TaSPL10-A
TraesCS7A02G494900	TaSPL11-A
TraesCS7A02G495000	TaSPL20-A
TraesCS7A02G495100	TaSPL22-A
TraesCS7B02G115200	TaSPL1-B
TraesCS7B02G142200	TaSPL15-B
TraesCS7B02G144900	TaSPL17-B
TraesCS7B02G158500	TaSPL18-B
TraesCS7B02G402200	TaSPL22-B
TraesCS7B02G402300	TaSPL20-B
TraesCS7B02G402400	TaSPL11-B
TraesCS7D02G210400	TaSPL1-D
TraesCS7D02G245200	TaSPL17-D
TraesCS7D02G248000	TaSPL15-D
TraesCS7D02G261500	TaSPL18-D
TraesCS7D02G482200	TaSPL10-D
TraesCS7D02G482300	TaSPL11-D
TraesCS7D02G482400	TaSPL20-D
TraesCS7D02G482500	TaSPL22-D

## Sheet: Supplemental Table 3
Supplemental Table 3. The DEGs of Mutant and Wt.
Gene_id	Gene_description	Mut-1	Mut-2	Mut-3	Wt-1	Wt-2	Wt-3	Mut_VS_Wt
TraesCS1A02G008400	-	27.38	28.61	28.49	1.96	1.62	2.2	up
TraesCS1A02G013600	Defensin [Source:UniProtKB/TrEMBL;Acc:Q8L698]	20.07	20.79	19.61	4.43	4.91	5.34	up
TraesCS1A02G026200	-	4.56	4.91	4.17	1.46	1.34	1.67	up
TraesCS1A02G029800	-	14.82	14.16	15.19	5.99	7.41	5.52	up
TraesCS1A02G037000	-	2.68	2.66	2.53	0.84	1.13	0.96	up
TraesCS1A02G040700	-	1.42	1.75	1.47	0.22	0.13	0.29	up
TraesCS1A02G049600	-	0.82	0.77	0.92	0.28	0.26	0.21	up
TraesCS1A02G050900	Defensin [Source:UniProtKB/TrEMBL;Acc:A0A060AJ86]	14.79	15.2	15.83	1.87	1.75	1.73	up
TraesCS1A02G066521	-	1.4	2.54	1.86	0.35	0.62	0.95	up
TraesCS1A02G069300	Phosphoinositide phospholipase C [Source:UniProtKB/TrEMBL;Acc:A0A1D5S1V5]	0.75	0.5	0.62	0.25	0.19	0.16	up
TraesCS1A02G069600	-	15.62	14.97	16.26	5.13	5.67	5.14	up
TraesCS1A02G075800	-	1.09	1.39	1.25	0.3	0.37	0.34	up
TraesCS1A02G076300	-	12.47	10.52	12.31	4.52	5.52	4.05	up
TraesCS1A02G076500	-	2.49	3.76	2.58	0.57	0.71	0.96	up
TraesCS1A02G076900	-	10.1	9.15	9.04	4.67	3.7	3.92	up
TraesCS1A02G082500	-	7.53	6.02	6.68	1.08	0.48	1.33	up
TraesCS1A02G083300	-	0.53	0.47	0.46	0.02	0	0.03	up
TraesCS1A02G098800	-	0.62	1.06	0.38	0	0	0.17	up
TraesCS1A02G103900	-	1.42	1.57	1.57	0.62	0.87	0.57	up
TraesCS1A02G106200	GA2ox-A1 protein [Source:UniProtKB/TrEMBL;Acc:A0A140KPT2]	1.97	1.86	1.71	0.58	0.78	0.52	up
TraesCS1A02G107700	-	4.57	4.75	4.46	0.49	0.44	0.5	up
TraesCS1A02G111000	Transition metal ion transporter, Ion transpor [Source: Projected from Oryza sativa (Os05g0164800)]	1.32	1.59	1.66	0.77	0.63	0.61	up
TraesCS1A02G116900	-	48.72	51.46	56.98	6.38	7.89	8.05	up
TraesCS1A02G117000	-	12.61	17.02	13.21	6.63	6.2	5.03	up
TraesCS1A02G117300	-	0.59	0.77	0.57	0.29	0.3	0.35	up
TraesCS1A02G117400	-	36.21	35.47	37.1	14.74	16	16.9	up
TraesCS1A02G121800	-	16.66	16.92	17.06	1.85	1.41	1.64	up
TraesCS1A02G125800	Similar to MADS box protein [Source: Projected from Oryza sativa (Os05g0203800)]	0.31	0.45	0.31	0	0.03	0.09	up
TraesCS1A02G150100	-	3.36	2.85	4.07	1.48	1.22	1.3	up
TraesCS1A02G150900	-	3.87	3.65	3.76	1.32	1.42	1.17	up
TraesCS1A02G151700	-	5.57	8.18	5.42	2.06	4.59	1.83	up
TraesCS1A02G154900	Transcriptional regulator, Regulator of meristem activity, Regulation of inflorescence developmen [Source: Projected from Oryza sativa (Os10g0478000)]	53.17	53.23	54.26	16.2	19.3	15.16	up
TraesCS1A02G155000	-	10.51	11.68	10.64	3.89	3.26	3.9	up
TraesCS1A02G161200	-	2.3	1.75	1.78	0.95	0.77	0.82	up
TraesCS1A02G167100	-	9.45	11.51	10.24	0.87	1.08	0.86	up
TraesCS1A02G176300	YABBY family transcription factor, Leaf developmen [Source: Projected from Oryza sativa (Os10g0508300)]	18.11	18.36	17.53	8.63	8.25	8.78	up
TraesCS1A02G181000	Methionine gamma-lyase [Source:Projected from Arabidopsis thaliana (AT1G64660) UniProtKB/Swiss-Prot;Acc:Q9SGU9]	13.16	12.28	12.53	5.43	6.68	6.25	up
TraesCS1A02G182300	-	3.58	3.61	3.21	1.16	1.45	1.09	up
TraesCS1A02G183000	Trehalase [Source:UniProtKB/TrEMBL;Acc:A0A1D5RZT1]	0.3	0.28	0.28	0.08	0.09	0.05	up
TraesCS1A02G188000	-	4.07	4.78	5.43	0.93	0.86	1.23	up
TraesCS1A02G191800	-	0.32	1.34	0.18	0	0	0	up
TraesCS1A02G192800	-	5.74	5.92	5.84	1.38	1.61	1.29	up
TraesCS1A02G197100	Cytochrome P450, family 722, subfamily A, polypeptide 1 [Source:Projected from Arabidopsis thaliana (AT1G19630) UniProtKB/TrEMBL;Acc:F4HP86]	0.38	0.32	0.43	0.11	0.13	0.1	up
TraesCS1A02G203200	-	1.7	1.62	2.11	0.27	0.12	0.14	up
TraesCS1A02G207600	-	0.39	0.47	0.4	0.03	0	0.06	up
TraesCS1A02G209100	Proline dehydrogenase [Source:UniProtKB/TrEMBL;Acc:A0A341NP52]	53.36	55.34	54.47	19.92	25.36	19.45	up
TraesCS1A02G211000	-	0.56	0.52	0.88	0.13	0.09	0.02	up
TraesCS1A02G215500	Beta-amylase [Source:UniProtKB/TrEMBL;Acc:A0A1D5RW46]	8.96	9.04	9.18	4.36	3.73	3.86	up
TraesCS1A02G218100	-	14.07	12.73	14.45	0.71	1.04	0.94	up
TraesCS1A02G221700	-	1.55	1.39	1.5	0.22	0.22	0.38	up
TraesCS1A02G228400	-	1.43	1.27	1.36	0.52	0.46	0.26	up
TraesCS1A02G228500	-	0.91	0.96	0.99	0.24	0.06	0.19	up
TraesCS1A02G238800	-	2.49	2.99	2.63	0.2	0.26	0	up
TraesCS1A02G246300	-	0.31	0.12	0.49	0.07	0.04	0.05	up
TraesCS1A02G253200	Pyruvate, phosphate dikinase [Source:UniProtKB/TrEMBL;Acc:A0A341NPL0]	0.96	0.92	0.91	0.4	0.47	0.45	up
TraesCS1A02G259500	-	2.64	2.13	2.09	0.83	0.78	0.99	up
TraesCS1A02G260000	-	1.4	1.19	0.56	0.31	0.11	0.31	up
TraesCS1A02G264300	MIKC-type MADS-box transcription factor WM14 [Source:UniProtKB/TrEMBL;Acc:A9J1Y7]	3.46	3.89	3.34	2.03	0.99	1.12	up
TraesCS1A02G266700	-	2.7	2.49	2.82	1.11	0.88	0.94	up
TraesCS1A02G266900	-	17.32	16.71	17.51	7.09	8.79	7.43	up
TraesCS1A02G268400	-	0.86	0.79	0.72	0.18	0.16	0	up
TraesCS1A02G272500	-	2.7	2.61	2.42	1.14	1.32	1.23	up
TraesCS1A02G274800	-	4.64	4.88	4.31	1.49	2.18	1.74	up
TraesCS1A02G275600	-	3.09	3.15	3.86	0.8	0.77	0.83	up
TraesCS1A02G275700	-	2.64	2.54	3.12	1.41	1.37	0.86	up
TraesCS1A02G277400	-	9.06	8.95	9.44	2.71	3.37	2.88	up
TraesCS1A02G278600	-	20.58	21.79	20.65	8.57	9.64	8.04	up
TraesCS1A02G280600	At5g05930 [Source:Projected from Arabidopsis thaliana (AT5G05930) UniProtKB/TrEMBL;Acc:Q8L870]	2.55	2.79	2.14	0.92	1.38	0.98	up
TraesCS1A02G281000	-	1.53	1.18	1.41	0.22	0.5	0.22	up
TraesCS1A02G283600	-	2.19	2.73	1.9	0.82	1.15	0.72	up
TraesCS1A02G286400	-	0.14	0.15	0.25	0	0.03	0	up
TraesCS1A02G300200	Expansin [Source:UniProtKB/TrEMBL;Acc:A0A1D5RVB5]	6.73	6.78	6.53	1.16	0.9	0.78	up
TraesCS1A02G301100	-	6.15	5.8	5.87	1.75	1.1	1.56	up
TraesCS1A02G314300	Ethylene-responsive factor-like transcription factor ERFL2c [Source:UniProtKB/TrEMBL;Acc:A7XA05]	16.74	19.33	19.54	5.84	7.71	5.6	up
TraesCS1A02G319600	21.7 kDa class VI heat shock protein [Source:Projected from Arabidopsis thaliana (AT5G54660) UniProtKB/Swiss-Prot;Acc:Q9FIT9]	5.19	6.81	5.86	1.47	1.14	1.37	up
TraesCS1A02G320200	-	28.01	26.44	28.63	11.53	12.51	12.48	up
TraesCS1A02G332600	-	2.25	1.85	2.61	0.87	1.18	0.86	up
TraesCS1A02G332800	Calcium-transporting ATPase [Source:UniProtKB/TrEMBL;Acc:A0A1D5RWA6]	0.12	0.12	0.14	0.02	0	0.03	up
TraesCS1A02G334400	-	0.3	0.67	0.42	0.07	0.05	0.09	up
TraesCS1A02G343300	Auxin-responsive protein [Source:UniProtKB/TrEMBL;Acc:A0A1D5RX59]	6.83	7.03	6.67	3.1	2.92	3.25	up
TraesCS1A02G350800	-	36.94	43	41.51	15.61	22.24	12.28	up
TraesCS1A02G362100	-	6.88	7.29	6.93	1.84	2.08	1.92	up
TraesCS1A02G362500	Cytokinin riboside 5'-monophosphate phosphoribohydrolase [Source:UniProtKB/TrEMBL;Acc:W4ZLN3]	0.5	0.33	0.3	0	0	0	up
TraesCS1A02G363800	-	6.94	7.21	6.86	2.82	2.66	2.89	up
TraesCS1A02G370400	-	1.39	1.36	1.19	0.02	0.35	0.03	up
TraesCS1A02G370600	-	11.5	12.4	12.05	2.08	1.78	1.22	up
TraesCS1A02G374200	-	1.46	1.67	1.66	0.06	0.23	0.21	up
TraesCS1A02G378300	-	0.23	0.24	0.19	0.05	0	0	up
TraesCS1A02G389900	-	1.82	1.92	2.66	0.86	0.75	0.47	up
TraesCS1A02G390400	-	1.95	2.8	2.15	1.2	0.79	1.12	up
TraesCS1A02G392500	GA2ox-A8 protein [Source:UniProtKB/TrEMBL;Acc:A0A140KPT6]	9.02	10.06	8.8	1.56	1.61	1.18	up
TraesCS1A02G394800	-	10.18	8.97	10.53	0.84	0.95	1.11	up
TraesCS1A02G396900	-	1.4	1.12	1.89	0.37	0.11	0.29	up
TraesCS1A02G399400	-	0.79	0.6	0.74	0.23	0.26	0.21	up
TraesCS1A02G408800	-	0.39	0.55	0.34	0.13	0.16	0.1	up
TraesCS1A02G410500	-	3.63	3.8	3.64	0.92	0.48	1.01	up
TraesCS1A02G410600	-	0.24	1.02	0.93	0.07	0	0	up
TraesCS1A02G410700	-	1.77	1.24	2.11	0.24	0.38	0.73	up
TraesCS1A02G417800	-	3.53	2.94	3.03	1.15	1.04	0.89	up
TraesCS1A02G423100	-	6.48	6.32	6.58	2.64	2.66	2.82	up
TraesCS1A02G423400	-	1.54	1.65	1.9	0.35	0.49	0.86	up
TraesCS1A02G427700	-	2.23	1.93	2.13	1.1	0.68	0.83	up
TraesCS1A02G436600	-	2.75	3.03	3.3	1.59	1.35	1.2	up
TraesCS1A02G436900	-	1.93	1.89	1.94	0.51	0.71	0.68	up
TraesCS1A02G437100	-	1.68	1.62	1.43	0.57	0.28	0.48	up
TraesCS1A02G437200	-	0.85	0.78	1.1	0.39	0.42	0.24	up
TraesCS1B02G017700	-	147.31	144.17	137.4	68.73	71.09	67	up
TraesCS1B02G017900	-	3.47	3.58	3.38	1.11	2	1.05	up
TraesCS1B02G035800	-	0.32	0.47	0.22	0.02	0.02	0	up
TraesCS1B02G036900	-	4.21	3.79	3.85	1.15	1.27	1.5	up
TraesCS1B02G066800	-	1.11	1.19	1	0.09	0.11	0.1	up
TraesCS1B02G073900	-	2.24	1.48	2.11	0.22	0.15	0.13	up
TraesCS1B02G074100	-	1.32	2.02	1.45	0.54	0.14	0	up
TraesCS1B02G089100	-	6.91	7.9	7.77	3.54	4.41	3.05	up
TraesCS1B02G095000	-	8.84	7.61	7.43	2.71	2.5	3.22	up
TraesCS1B02G100400	Helix-loop-helix DNA-binding domain containing protein [Source: Projected from Oryza sativa (Os05g0139100)]	10.29	10.6	10.96	5.18	5	4.54	up
TraesCS1B02G100700	-	0.2	0.05	0.19	0	0	0	up
TraesCS1B02G122600	-	0.38	0.27	0.58	0.08	0.1	0.17	up
TraesCS1B02G122800	Phenylalanine ammonia-lyase [Source:UniProtKB/TrEMBL;Acc:W5A9P3]	6.91	6.7	6.96	2.05	1.77	1.62	up
TraesCS1B02G125800	-	0.83	1.42	1.09	0.07	0	0.04	up
TraesCS1B02G126900	-	3.14	2.42	3.68	1.86	0.88	1.56	up
TraesCS1B02G129800	-	12.93	12.07	12.59	4.35	5.4	4.3	up
TraesCS1B02G130600	-	7.85	7.12	7.18	2.43	2.46	2.53	up
TraesCS1B02G135700	-	0.55	0.88	0.9	0.23	0.32	0.19	up
TraesCS1B02G136700	-	150.43	140.31	147.31	39.95	36.35	43.37	up
TraesCS1B02G136800	-	48.3	50.01	51.48	7.47	9.16	7.58	up
TraesCS1B02G136900	-	19.43	16.13	12.89	3.61	8.03	2.52	up
TraesCS1B02G137200	-	59.34	61.7	62.78	26.34	27.52	23.85	up
TraesCS1B02G141100	-	5.77	6.31	6.96	2.31	1.33	2.01	up
TraesCS1B02G172100	Transcriptional regulator, Regulator of meristem activity, Regulation of inflorescence developmen [Source: Projected from Oryza sativa (Os10g0478000)]	51.81	51.08	52.56	14.68	15.68	14.97	up
TraesCS1B02G173200	Cytokinin riboside 5'-monophosphate phosphoribohydrolase [Source:UniProtKB/TrEMBL;Acc:W4ZZG6]	1.24	0.99	0.6	0.06	0.4	0.3	up
TraesCS1B02G178400	-	3.34	2.55	3.24	0.33	0.31	0.17	up
TraesCS1B02G183500	-	10.6	11.56	10.48	1.41	1.26	1.4	up
TraesCS1B02G195800	-	4.16	4.64	4.55	1.2	1.24	0.82	up
TraesCS1B02G197000	-	2.29	1.91	1.89	0.34	0.54	0.41	up
TraesCS1B02G198700	-	2.13	2.4	2.38	0.57	0.93	0.52	up
TraesCS1B02G203800	YABBY family transcription factor, Leaf developmen [Source: Projected from Oryza sativa (Os10g0508300)]	9.98	9.8	10.38	4.71	4.35	4.05	up
TraesCS1B02G217200	-	1.15	1.28	1.23	0.25	0.41	0.06	up
TraesCS1B02G223300	Proline dehydrogenase [Source:UniProtKB/TrEMBL;Acc:A0A1D5SGW0]	29.06	31.84	29.69	9.59	11.06	9.9	up
TraesCS1B02G225000	-	3.28	3.6	3	0.95	0.69	1.05	up
TraesCS1B02G228600	-	0.6	0.42	0.4	0.1	0.1	0.13	up
TraesCS1B02G229000	Beta-amylase [Source:UniProtKB/TrEMBL;Acc:A0A1D5S9R7]	19.82	20.6	20.79	8.03	8.87	7.69	up
TraesCS1B02G231500	Ethylene-responsive transcription factor 6 [Source:Projected from Arabidopsis thaliana (AT4G17490) UniProtKB/Swiss-Prot;Acc:Q8VZ91]	10.48	10.88	10.15	0.32	0.48	0.51	up
TraesCS1B02G232600	-	4.33	4.19	3.78	1.11	0.99	1.2	up
TraesCS1B02G242600	-	0.98	1.87	1.05	0.36	0.41	0.51	up
TraesCS1B02G242700	-	3.06	3.35	2.96	0.3	0.76	0.76	up
TraesCS1B02G244300	Phytochrome A-associated F-box protein [Source:Projected from Arabidopsis thaliana (AT4G02440) UniProtKB/Swiss-Prot;Acc:Q8LEA8]	1.78	1.79	1.64	0.65	0.72	0.23	up
TraesCS1B02G250500	-	1.06	1.08	0.95	0.33	0.3	0.16	up
TraesCS1B02G260300	-	0.8	1.79	1.4	0.54	0.43	0.25	up
TraesCS1B02G269800	-	5.49	5.52	4.5	2.7	2.3	2.51	up
TraesCS1B02G270400	-	2.14	2.06	2.16	0.67	0.69	0.6	up
TraesCS1B02G277800	-	9.22	9.85	11.21	4.94	4.11	4.79	up
TraesCS1B02G283400	-	0.48	0.38	0.47	0.11	0.1	0.09	up
TraesCS1B02G284200	-	8.58	8.85	7.67	2.15	2.45	2.11	up
TraesCS1B02G285800	-	3.93	4.37	4.24	1.73	1.73	2.08	up
TraesCS1B02G290000	-	3.69	3.65	4.2	1.18	0.95	1.07	up
TraesCS1B02G293300	-	2.74	2.24	2.28	1.02	1.36	1.22	up
TraesCS1B02G299300	-	18.58	19.08	14.02	2.9	4.85	3.87	up
TraesCS1B02G310300	Expansin [Source:UniProtKB/TrEMBL;Acc:Q5EC73]	4.42	4.66	4.44	0.57	0.52	0.49	up
TraesCS1B02G316700	-	2.11	2.95	2.52	0.82	1.21	0.91	up
TraesCS1B02G326600	Ethylene-responsive factor-like transcription factor ERFL2a [Source:UniProtKB/TrEMBL;Acc:A7XA01]	11.03	10.98	10.25	3.43	5.37	4.35	up
TraesCS1B02G332400	-	42.1	43.27	43.3	17.73	19.31	16.18	up
TraesCS1B02G336900	-	1.15	1.06	0.79	0.26	0.38	0.13	up
TraesCS1B02G341700	Poly [ADP-ribose] polymerase [Source:UniProtKB/TrEMBL;Acc:W5A3C9]	1.24	1.54	1.2	0.5	0.62	0.62	up
TraesCS1B02G341900	-	1.46	1.66	1.22	0.62	0.59	0.3	up
TraesCS1B02G346700	Probable magnesium transporter [Source:UniProtKB/TrEMBL;Acc:A0A341P8L8]	4.49	3.36	3.22	1.76	1.8	1.69	up
TraesCS1B02G347600	GA2ox-B4 protein [Source:UniProtKB/TrEMBL;Acc:F2VSI3]	0.25	0.25	0.38	0.05	0.07	0	up
TraesCS1B02G350300	-	1.57	2.16	1.55	0.23	0.43	0.17	up
TraesCS1B02G356600	Auxin-responsive protein [Source:UniProtKB/TrEMBL;Acc:A0A1D5SBZ5]	2.65	2.03	2.43	0.62	0.43	0.8	up
TraesCS1B02G373200	-	0.2	0.33	0.25	0.04	0	0	up
TraesCS1B02G377100	Endoglucanase [Source:UniProtKB/TrEMBL;Acc:A0A1D5S7W3]	37.09	36.54	34.51	10.45	10.74	10.26	up
TraesCS1B02G377600	-	0.53	0.75	0.7	0.17	0.22	0.2	up
TraesCS1B02G379300	-	5.05	4.74	5.14	2.01	2.43	1.67	up
TraesCS1B02G389700	-	8.55	9.58	8.98	1.51	1.49	1.16	up
TraesCS1B02G395100	-	0.81	0.77	0.83	0.35	0.28	0.33	up
TraesCS1B02G399200	-	0.25	0.27	0.3	0.05	0	0.06	up
TraesCS1B02G404000	-	1.32	1.36	1.49	0.5	0.46	0.43	up
TraesCS1B02G420800	-	1.56	2.19	1.92	0.55	0.98	0.89	up
TraesCS1B02G423100	-	11.4	12.63	11.61	4.47	4.53	6.11	up
TraesCS1B02G432500	-	25.05	25.4	25.53	11.61	12.19	12.74	up
TraesCS1B02G440500	-	2.44	2.94	3.03	1.02	1.3	0.84	up
TraesCS1B02G440600	-	0.75	0.81	0.81	0.04	0.09	0.13	up
TraesCS1B02G455200	-	8.84	9.31	8.6	2.38	2.36	2.9	up
TraesCS1B02G456600	-	6.63	5.84	5.65	1.59	1.21	1.86	up
TraesCS1B02G473200	-	0.19	0.15	0.23	0.04	0	0.03	up
TraesCS1B02G477900	Pectinesterase [Source:UniProtKB/TrEMBL;Acc:A0A1D6REH3]	1.45	1.39	1.11	0.45	0.62	0.53	up
TraesCS1D02G020800	Mechanosensitive ion channel protein [Source:UniProtKB/TrEMBL;Acc:A0A1D5T1M9]	0.15	0.14	0.11	0	0.01	0	up
TraesCS1D02G030300	-	24.45	25.09	24.44	8.67	10.61	8.69	up
TraesCS1D02G045300	-	0.12	0.15	0.17	0.02	0	0.02	up
TraesCS1D02G052000	-	0.46	0.51	0.49	0.13	0.19	0.1	up
TraesCS1D02G053000	Defensin-like protein, Positive regulation of Cd accumulation in rice leaves, Mediation of Cd efflux from cytosol into extracellular spaces via chelatio [Source: Projected from Oryza sativa (Os02g0629800)]	22.57	21.61	22.52	6.25	5.41	6.23	up
TraesCS1D02G057500	-	4.17	5.33	4.05	1.69	0.66	1.53	up
TraesCS1D02G062000	-	0.59	0.43	0.5	0	0	0.05	up
TraesCS1D02G072100	-	4.39	4.72	4.98	2.05	1.83	1.64	up
TraesCS1D02G072200	-	12.84	14.71	15.26	5.33	6.3	4.33	up
TraesCS1D02G073100	-	9.29	10.84	9.66	4.73	5.15	4.22	up
TraesCS1D02G078100	-	3.82	3.14	3.47	1.24	1.36	1.47	up
TraesCS1D02G079100	-	7.3	7.36	6.86	2.5	2.92	2.9	up
TraesCS1D02G083900	-	20.41	20.1	18.9	9.15	7.9	7.58	up
TraesCS1D02G084500	-	1.13	0.96	1.22	0.04	0.08	0.1	up
TraesCS1D02G087200	-	2.07	1.38	1.77	0.85	0.59	0.69	up
TraesCS1D02G103500	Phenylalanine ammonia-lyase [Source:UniProtKB/TrEMBL;Acc:A0A341PQE9]	7.45	7.36	6.89	1.57	1.27	1.44	up
TraesCS1D02G106700	-	1.49	1.81	2.26	0.02	0.09	0.17	up
TraesCS1D02G108800	Similar to OsGA2ox1 [Source: Projected from Oryza sativa (Os05g0158600)]	2.09	1.87	1.39	0.73	0.65	0.38	up
TraesCS1D02G111400	-	2.93	4.33	3.58	0.92	1.09	0.96	up
TraesCS1D02G117100	-	1.77	1.35	1.88	0.64	0.88	0.9	up
TraesCS1D02G117900	-	141.7	142.48	145.66	54.53	53.85	51.79	up
TraesCS1D02G118000	-	44.2	44.25	42.22	5.27	6.57	5.81	up
TraesCS1D02G118100	-	67.27	67.25	69.68	26.34	32.51	25.16	up
TraesCS1D02G118500	-	78.27	79.35	71.08	29.6	28.66	24.75	up
TraesCS1D02G122800	-	6.96	7.05	7.66	4.25	4.71	3.33	up
TraesCS1D02G127700	Similar to MADS box protein [Source: Projected from Oryza sativa (Os05g0203800)]	0.42	0.35	0.31	0	0	0	up
TraesCS1D02G139400	-	29.18	28.06	29.13	11.54	12.24	11.73	up
TraesCS1D02G147900	-	0.38	0.47	0.54	0.08	0.08	0.12	up
TraesCS1D02G150800	-	8.1	8.26	7.63	2.51	2.08	3.05	up
TraesCS1D02G151500	Long-chain-alcohol oxidase [Source:UniProtKB/TrEMBL;Acc:A0A1D5SX67]	4.96	5.41	5.12	1.58	1.99	1.69	up
TraesCS1D02G151700	-	1.45	1.37	1.22	0.37	0.68	0.59	up
TraesCS1D02G153700	Transcriptional regulator, Regulator of meristem activity, Regulation of inflorescence developmen [Source: Projected from Oryza sativa (Os10g0478000)]	33.18	33.63	31.69	7.79	8.76	6.9	up
TraesCS1D02G160600	-	1.73	1.35	1.63	0.72	0.24	0.88	up
TraesCS1D02G163900	-	0.81	0.71	0.64	0.05	0.13	0.05	up
TraesCS1D02G173800	-	14.13	16.13	15.4	1.54	1.26	1.01	up
TraesCS1D02G175200	-	0.85	0.94	1.01	0	0.03	0.06	up
TraesCS1D02G184500	Methionine gamma-lyase [Source:Projected from Arabidopsis thaliana (AT1G64660) UniProtKB/Swiss-Prot;Acc:Q9SGU9]	2.93	3.29	2.96	1.52	1.55	0.87	up
TraesCS1D02G184600	-	3.1	2.9	2.4	0.36	0.38	0.64	up
TraesCS1D02G185500	-	1.6	2.1	2.59	0.84	0.98	0.81	up
TraesCS1D02G187100	-	4.17	4.03	4.01	0.46	0.52	0.54	up
TraesCS1D02G188500	-	1.75	2.42	2.4	0.93	1.4	0.79	up
TraesCS1D02G189000	-	1.5	1.79	2.1	0.83	0.92	0.89	up
TraesCS1D02G200000	Plastidal glycolate/glycerate translocator 1, chloroplastic [Source:Projected from Arabidopsis thaliana (AT1G32080) UniProtKB/Swiss-Prot;Acc:Q9FVQ4]	0.26	0.55	0.3	0.06	0	0.04	up
TraesCS1D02G200600	Cytochrome P450, family 722, subfamily A, polypeptide 1 [Source:Projected from Arabidopsis thaliana (AT1G19630) UniProtKB/TrEMBL;Acc:F4HP86]	0.87	0.63	0.69	0.31	0.33	0.24	up
TraesCS1D02G206700	-	2.98	3.17	2.74	0.92	0.72	0.38	up
TraesCS1D02G212400	Proline dehydrogenase [Source:UniProtKB/TrEMBL;Acc:A0A341PLZ7]	59.72	65.05	66.62	26.72	33.43	25.99	up
TraesCS1D02G214300	-	2.08	2	2.28	0.08	0.09	0.06	up
TraesCS1D02G218000	Beta-amylase [Source:UniProtKB/TrEMBL;Acc:A0A1D5T0S0]	27.48	28.09	28.89	10.81	12.12	11.65	up
TraesCS1D02G223400	-	1.1	1.1	1.57	0.55	0.54	0.33	up
TraesCS1D02G230300	-	2.57	3	3.54	0.87	1.15	0.71	up
TraesCS1D02G232200	Phytochrome A-associated F-box protein [Source:Projected from Arabidopsis thaliana (AT4G02440) UniProtKB/Swiss-Prot;Acc:Q8LEA8]	1.76	2.05	2	0.56	0.66	0.35	up
TraesCS1D02G234500	-	0.88	0.77	0.96	0.13	0.12	0.09	up
TraesCS1D02G239000	-	1.49	1.31	2.31	0.2	0.25	0.22	up
TraesCS1D02G240300	-	0.97	1.21	0.93	0.43	0.5	0.44	up
TraesCS1D02G254900	E3 ubiquitin-protein ligase SGR9, amyloplastic [Source:Projected from Arabidopsis thaliana (AT5G02750) UniProtKB/Swiss-Prot;Acc:Q8GXF8]	0.86	1.05	0.76	0.33	0.21	0.1	up
TraesCS1D02G259900	-	1.11	1.12	1.35	0.28	0.17	0.3	up
TraesCS1D02G260600	-	1.38	0.91	0.98	0.53	0.36	0.37	up
TraesCS1D02G264700	-	0.54	0.32	0.58	0.08	0	0.16	up
TraesCS1D02G266900	-	1.79	1.93	1.55	0.28	0.28	0.18	up
TraesCS1D02G268500	-	1.41	1.81	2.15	0.48	0.64	0.35	up
TraesCS1D02G270300	-	2.75	1.36	1.81	0.34	0.22	0.13	up
TraesCS1D02G273800	-	0.49	0.26	0.44	0.13	0.11	0.08	up
TraesCS1D02G274600	-	4.73	3.88	4.3	1.67	1.99	1.68	up
TraesCS1D02G275200	-	3.3	2.78	3.44	0.68	1.5	0.73	up
TraesCS1D02G275300	-	3.36	3.51	3.76	1.66	1.07	1.57	up
TraesCS1D02G280200	-	5.21	5.7	7.25	1.97	1.63	1.84	up
TraesCS1D02G282700	-	0.93	1.26	1.66	0.32	0.07	0.25	up
TraesCS1D02G284700	-	0.52	0.62	0.44	0.13	0.07	0.11	up
TraesCS1D02G288700	-	14.39	13.67	12.56	5.39	5.31	8.57	up
TraesCS1D02G288800	-	11.71	11.55	13.78	3.98	2.68	3.44	up
TraesCS1D02G292100	-	0.92	0.72	1	0.36	0.47	0.38	up
TraesCS1D02G299700	Expansin [Source:UniProtKB/TrEMBL;Acc:A0A1D5SZY2]	16.65	15.9	16.63	3.29	2.82	3.38	up
TraesCS1D02G305000	-	3.65	3.86	3.64	1.15	2.15	1.33	up
TraesCS1D02G310300	Cysteine proteinase inhibitor [Source:UniProtKB/TrEMBL;Acc:A0A1D6DHK4]	13.02	13.68	13.64	2.6	5.01	3	up
TraesCS1D02G314800	Ethylene-responsive factor-like transcription factor ERFL2b [Source:UniProtKB/TrEMBL;Acc:A7XA03]	13.35	13.71	13.99	6.24	5.91	5.63	up
TraesCS1D02G320000	-	29.58	28.96	28.96	12.52	14.18	11.67	up
TraesCS1D02G330600	-	2.7	3.54	3.51	1.35	1.8	1.54	up
TraesCS1D02G331600	-	5.01	6.11	5.76	0.75	0.65	0.87	up
TraesCS1D02G335900	Probable magnesium transporter [Source:UniProtKB/TrEMBL;Acc:A0A341PPQ9]	3.45	3.55	3.2	1.54	1.46	1.82	up
TraesCS1D02G339800	-	1.77	2.3	2.28	0.37	0.26	0.35	up
TraesCS1D02G345400	Auxin-responsive protein [Source:UniProtKB/TrEMBL;Acc:A0A1D5T0A9]	8.97	7.64	8.47	3.14	3.14	4.15	up
TraesCS1D02G367000	-	16.48	19.01	18.23	5.44	6.58	5.73	up
TraesCS1D02G372800	-	0.5	0.77	0.59	0	0.04	0.03	up
TraesCS1D02G376500	-	3.87	4.32	4.5	0.37	0.15	0.25	up
TraesCS1D02G376600	-	10.77	10.34	9.7	0.86	1.57	1.17	up
TraesCS1D02G376700	-	15.65	16.66	16.08	1.5	1.85	1.56	up
TraesCS1D02G376800	-	1.84	1.64	1.86	0.06	0.18	0.12	up
TraesCS1D02G382100	-	3.07	3.14	3.13	1.34	1.25	1.31	up
TraesCS1D02G382400	-	2.31	2.53	2.07	0.82	0.95	0.81	up
TraesCS1D02G385300	Glycosyltransferase [Source:UniProtKB/TrEMBL;Acc:A0A1D5SZJ7]	1.31	1.39	1.46	0.1	0.04	0.09	up
TraesCS1D02G398200	-	1.66	1.62	1.52	0.49	0.59	0.53	up
TraesCS1D02G400000	-	0.22	0.31	0.26	0.04	0	0	up
TraesCS1D02G400700	-	2.01	3.33	2.17	0.85	1.42	0.89	up
TraesCS1D02G402900	-	21.1	18.8	21	3.33	2.64	4.07	up
TraesCS1D02G403000	-	8.56	8.02	9.9	0.95	0.71	0.34	up
TraesCS1D02G404800	-	1.22	1.49	1.1	0.25	0.59	0.57	up
TraesCS1D02G413000	-	1.3	1.09	1.54	0	0.27	0.08	up
TraesCS1D02G418400	-	2.72	2.92	2.24	0.74	0.71	0.84	up
TraesCS1D02G418500	-	0.9	0.99	0.89	0.31	0.25	0.15	up
TraesCS1D02G431700	-	16.31	16.09	14.74	5.29	5.76	5.98	up
TraesCS1D02G432000	-	1.51	2.12	2.05	0.14	0.27	0.29	up
TraesCS1D02G433300	-	3.35	2.75	2.95	1.31	1.36	1.33	up
TraesCS1D02G451500	Pectinesterase [Source:UniProtKB/TrEMBL;Acc:A0A1D5SQR3]	0.35	0.42	0.46	0.04	0.11	0.06	up
TraesCS1D02G452700	Leucine-rich repeat receptor-like serine/threonine-protein kinase BAM3 [Source:Projected from Arabidopsis thaliana (AT4G20270) UniProtKB/Swiss-Prot;Acc:O65440]	2.86	2.57	3.22	1.15	1.36	1.32	up
TraesCS1D02G454000	-	2.23	2.74	2.85	0.69	0.83	0.74	up
TraesCS2A02G016500	Pectate lyase [Source:UniProtKB/TrEMBL;Acc:A0A1D5TR98]	5.86	5.37	4.98	2.33	2.62	2.68	up
TraesCS2A02G017500	-	1.48	1.1	1.01	0.6	0.56	0.5	up
TraesCS2A02G024700	-	0.71	0.41	0.38	0.08	0.06	0	up
TraesCS2A02G024800	-	4.16	3.41	1.85	0.29	0.27	0.34	up
TraesCS2A02G024900	-	2.47	2.79	2.45	0.07	0.06	0.08	up
TraesCS2A02G026000	-	0.61	0.78	0.71	0.2	0.1	0.12	up
TraesCS2A02G026100	-	1.27	1.45	1.63	0.28	0.19	0.3	up
TraesCS2A02G079200	-	0.19	0.25	0.27	0.02	0	0	up
TraesCS2A02G081900	-	3.68	3.53	4.05	1.6	1.27	1.45	up
TraesCS2A02G099900	Transcription factor, Response to ethylene stimulus, Wound signalin [Source: Projected from Oryza sativa (Os07g0685700)]	6.49	6.77	6.64	2.01	2.1	1.93	up
TraesCS2A02G100400	Pectinesterase [Source:UniProtKB/TrEMBL;Acc:A0A1D5TNK0]	4.44	4.57	4.48	1.5	1.82	1.79	up
TraesCS2A02G104600	-	0.69	0.78	0.79	0.24	0.27	0.2	up
TraesCS2A02G115400	-	0.33	0.4	0.19	0.08	0.02	0.08	up
TraesCS2A02G121000	Sodium/hydrogen exchanger [Source:UniProtKB/TrEMBL;Acc:A0A1D6DAW7]	14.63	14.66	14.43	6.61	6.97	7.57	up
TraesCS2A02G127400	-	13.77	13.02	11.09	2.83	2.22	2.8	up
TraesCS2A02G128800	-	1.06	0.87	0.8	0.24	0.31	0.14	up
TraesCS2A02G136600	-	0.65	0.72	1.15	0.16	0.27	0.26	up
TraesCS2A02G137000	-	0.52	0.27	0.44	0.12	0.14	0.23	up
TraesCS2A02G139100	-	4.16	4.07	4.01	2.01	1.89	1.98	up
TraesCS2A02G144800	-	11.55	9.72	10.32	3.52	3.4	3.31	up
TraesCS2A02G145100	-	1.46	1.53	1.66	0.51	0.83	0.78	up
TraesCS2A02G161200	Trehalose 6-phosphate phosphatase [Source:UniProtKB/TrEMBL;Acc:A0A341PYY6]	2.99	3.42	3.08	1.43	1.3	0.91	up
TraesCS2A02G163300	-	3.68	3.36	3.34	1.57	1.88	1.38	up
TraesCS2A02G164600	-	17.77	18.87	19.25	6.61	6.49	5.33	up
TraesCS2A02G166600	-	2.86	3.09	3.09	0.37	0.23	0.35	up
TraesCS2A02G167700	-	0.85	0.99	0.72	0.08	0.13	0.09	up
TraesCS2A02G168200	Sucrose synthase [Source:UniProtKB/TrEMBL;Acc:A0A341Q089]	2.66	2.49	2.67	1.34	0.96	0.89	up
TraesCS2A02G170400	-	1.14	1.03	1.15	0.53	0.34	0.43	up
TraesCS2A02G171000	-	3.67	4.12	3.32	1.48	2.03	1.24	up
TraesCS2A02G172500	-	10.72	10.37	10.19	4.1	4.02	3.42	up
TraesCS2A02G173400	-	0.73	0.82	0.73	0.33	0.21	0.23	up
TraesCS2A02G182800	-	5.04	5.07	5.04	2.4	2.46	2.47	up
TraesCS2A02G183900	-	4.36	4.91	4.27	1.46	1.82	1.55	up
TraesCS2A02G191400	Seed dormancy protein [Source:UniProtKB/TrEMBL;Acc:T1VY29]	0.26	0.46	0.21	0	0	0.03	up
TraesCS2A02G192800	-	0.38	0.25	0.41	0.1	0.07	0.07	up
TraesCS2A02G196100	-	1.53	1.65	1.6	0.41	0.45	0.49	up
TraesCS2A02G196400	Phenylalanine ammonia-lyase [Source:UniProtKB/TrEMBL;Acc:A0A1D5TL36]	3.18	3.05	2.76	0.54	0.43	0.59	up
TraesCS2A02G196700	-	6.77	6.6	5.98	3.14	2.87	2.79	up
TraesCS2A02G199300	Remorin protein, Coordination of interlink between abscisic acid (ABA) and brassinosteroid (BR) signalin [Source: Projected from Oryza sativa (Os07g0569100)]	7.73	7.91	8.62	2	1.51	1.84	up
TraesCS2A02G202200	-	1.4	1.94	1.8	0.56	0.63	0.57	up
TraesCS2A02G204500	-	0.17	0.22	0.29	0.03	0.02	0.03	up
TraesCS2A02G205100	-	17.64	15.72	18.51	4.85	5.02	5.92	up
TraesCS2A02G205200	-	1.93	2.7	2.68	1.09	0.94	1.39	up
TraesCS2A02G216700	-	3.68	4.08	4.44	1.92	1.83	2.28	up
TraesCS2A02G220600	SGP [Source:UniProtKB/TrEMBL;Acc:A0A1D5TIF1]	3.64	3.48	3.38	1.75	1.67	1.5	up
TraesCS2A02G227800	-	0.64	0.78	0.24	0	0	0	up
TraesCS2A02G230100	-	0.42	0.35	0.3	0.08	0.1	0.07	up
TraesCS2A02G255600	-	2.11	1.6	1.74	0.2	0.21	0.36	up
TraesCS2A02G267600	PARG-2A [Source:UniProtKB/TrEMBL;Acc:A0A1B3Q5X8]	24.74	24.59	23.9	9.27	10.07	9.18	up
TraesCS2A02G280800	-	2.88	2.79	2.69	1.16	0.98	1.43	up
TraesCS2A02G285300	-	1.58	1.24	1.13	0.21	0.14	0.23	up
TraesCS2A02G286700	-	0.62	0.87	0.42	0.03	0	0.19	up
TraesCS2A02G288000	Rap2.6L [Source:Projected from Arabidopsis thaliana (AT5G13330) UniProtKB/TrEMBL;Acc:A0A178UKL8]	0.91	0.63	0.82	0.25	0.14	0.06	up
TraesCS2A02G290800	-	0.32	0.63	0.34	0	0	0	up
TraesCS2A02G296700	-	3.25	3.14	3.29	0.83	1.14	0.84	up
TraesCS2A02G301600	-	2.3	2.48	2.33	1.21	0.82	1.27	up
TraesCS2A02G305400	-	46.82	51.53	48	18.83	20.3	16.98	up
TraesCS2A02G306400	-	27.72	28.98	29.61	13.15	11.67	12.49	up
TraesCS2A02G312700	-	2.38	2.94	3.13	1.08	0.95	0.83	up
TraesCS2A02G312800	-	0.17	0.2	0.19	0	0.01	0.01	up
TraesCS2A02G317300	-	0.58	0.5	0.51	0.25	0.17	0.1	up
TraesCS2A02G325300	-	7.03	6.94	6.38	3.68	3.28	3.8	up
TraesCS2A02G325800	-	1.65	1.84	1.74	0.19	0.3	0.3	up
TraesCS2A02G333900	RNA-dependent RNA polymerase [Source:UniProtKB/TrEMBL;Acc:A0A341Q845]	1	1.14	1.02	0.4	0.31	0.42	up
TraesCS2A02G338300	-	1.75	1.54	1.71	0.62	0.54	0.7	up
TraesCS2A02G338600	-	1.45	1.16	1	0.28	0.35	0.45	up
TraesCS2A02G359300	-	3.5	3.51	3.97	1.58	1.68	1.77	up
TraesCS2A02G369700	-	4.06	4.51	3.7	1.25	1.63	0.94	up
TraesCS2A02G369800	-	13.67	11.12	12.43	5.32	4.92	5.21	up
TraesCS2A02G372100	Hexosyltransferase [Source:UniProtKB/TrEMBL;Acc:A0A1D5TDC1]	4.11	5.52	4.52	1.85	2.22	1.96	up
TraesCS2A02G373600	Starch synthase, chloroplastic/amyloplastic [Source:UniProtKB/TrEMBL;Acc:A0A096UL64]	5.34	5.5	4.72	2.09	1.99	2.24	up
TraesCS2A02G376000	-	1.41	1.71	1.41	0.41	0.85	0.38	up
TraesCS2A02G377900	A-type response regulator, Cytokinin signalin [Source: Projected from Oryza sativa (Os04g0524300)]	7.92	7.39	7.61	2.98	3.39	4.67	up
TraesCS2A02G378400	-	2.28	1.95	2.73	0.94	0.79	0.91	up
TraesCS2A02G381600	-	6.11	7.51	6.39	2.2	2.86	1.9	up
TraesCS2A02G382700	-	6.61	6.59	6.47	1.53	1.74	1.26	up
TraesCS2A02G386200	Transcription factor with zinc finger domain and helix-loop-helix domain (YABBY domain), Leaf developmen [Source: Projected from Oryza sativa (Os04g0536300)]	30.63	29.96	29.96	14.88	13.94	14.07	up
TraesCS2A02G389400	Similar to Homeobox-leucine zipper protein HOX22 [Source: Projected from Oryza sativa (Os04g0541700)]	1.23	0.68	0.77	0.07	0.03	0.03	up
TraesCS2A02G393800	-	6.71	7.1	6.42	1.1	1.86	1.49	up
TraesCS2A02G396600	-	1.64	1.51	1.66	0.2	0.78	0.51	up
TraesCS2A02G399500	CBFIa-A11 [Source:UniProtKB/TrEMBL;Acc:Q3T5M3]	0.29	0.24	0.46	0	0	0	up
TraesCS2A02G399900	Protein DETOXIFICATION [Source:UniProtKB/TrEMBL;Acc:A0A341QAG4]	1.33	1.98	1.42	0.48	0.43	0.41	up
TraesCS2A02G400100	-	0.98	1.43	1.14	0.21	0.13	0.08	up
TraesCS2A02G403200	-	10.46	10.49	10.67	3.34	3.53	3.11	up
TraesCS2A02G404600	-	1.98	1.87	1.48	0.43	0.34	0.49	up
TraesCS2A02G405800	-	4.28	5.09	4.29	1.48	1.48	0.85	up
TraesCS2A02G409300	-	0.42	0.31	0.28	0.02	0.12	0	up
TraesCS2A02G409400	MYC-like regulatory protein [Source:UniProtKB/TrEMBL;Acc:A0A0B5KPK4]	0.15	0.25	0.39	0.06	0.06	0.02	up
TraesCS2A02G410300	Glycosyltransferase [Source:UniProtKB/TrEMBL;Acc:A0A1D5TCS8]	1.28	1.16	1.03	0.39	0.23	0.19	up
TraesCS2A02G415100	-	3.63	4.31	4.94	1.77	2.17	1.43	up
TraesCS2A02G416300	Histone H4 [Source:UniProtKB/TrEMBL;Acc:A0A077RYQ1]	157.1	157.61	152.38	6.21	5.13	6.77	up
TraesCS2A02G417600	Histone H4 variant TH011 [Source:UniProtKB/Swiss-Prot;Acc:P62785]	94.77	92.16	112.77	5.05	5.93	0.01	up
TraesCS2A02G417700	Histone H4 [Source:UniProtKB/TrEMBL;Acc:A0A077RYQ1]	94.71	87.65	108.82	44.77	45.95	48.32	up
TraesCS2A02G424200	Zinc transporter ZIP [Source:UniProtKB/TrEMBL;Acc:Q5G1L7]	0.58	0.73	0.58	0.1	0.24	0.08	up
TraesCS2A02G424600	-	1.55	1.66	1.79	0.24	0.47	0.35	up
TraesCS2A02G426200	-	1.93	1.73	1.65	0.5	0.8	0.67	up
TraesCS2A02G427700	-	12.93	15.28	13.53	2.3	2.95	1.75	up
TraesCS2A02G428500	-	11.41	11.15	10.92	3.27	3.72	4.1	up
TraesCS2A02G439400	Ubiquinol oxidase [Source:UniProtKB/TrEMBL;Acc:A0A1D5T8S2]	1.96	1.75	1.67	0.74	0.62	0.64	up
TraesCS2A02G439800	-	0.18	0.17	0.19	0.03	0	0	up
TraesCS2A02G448300	-	32.44	30.46	31.47	8.78	8.36	9.4	up
TraesCS2A02G455400	-	4.47	4.89	5.76	1.86	2.38	1.86	up
TraesCS2A02G456200	RING-type E3 ubiquitin transferase [Source:UniProtKB/TrEMBL;Acc:A0A1D5TGZ5]	0.28	0.26	0.2	0.04	0	0.03	up
TraesCS2A02G461800	-	0.31	0.27	0.23	0.13	0.1	0.06	up
TraesCS2A02G467500	-	2.79	2.23	2.61	0.76	0.94	0.32	up
TraesCS2A02G472300	-	1.88	1.61	2.02	0.93	0.88	0.82	up
TraesCS2A02G480700	-	0.28	0.25	0.21	0	0	0	up
TraesCS2A02G482000	CASP-like protein [Source:UniProtKB/TrEMBL;Acc:A0A341QAT0]	2.49	2.25	2.2	1.5	0.87	0.83	up
TraesCS2A02G488900	-	11.89	12.47	13.22	4.57	5.04	5.17	up
TraesCS2A02G489500	WRKY45-like transcription factor [Source:UniProtKB/TrEMBL;Acc:F8WPI7]	2.17	2.2	1.9	0.66	0.87	0.54	up
TraesCS2A02G502300	-	1.06	0.74	0.82	0.2	0.17	0.31	up
TraesCS2A02G504700	-	13.25	13.43	13.26	5.51	4.9	4.76	up
TraesCS2A02G508200	-	2.36	2.28	2.2	0.69	0.55	0.5	up
TraesCS2A02G537800	-	1.29	1.61	0.99	0.48	0.46	0.3	up
TraesCS2A02G538500	-	2.07	1.52	2.04	0.41	0.56	0.62	up
TraesCS2A02G542700	-	11.99	12.92	11.28	1.99	2.08	1.73	up
TraesCS2A02G545100	-	7.48	8	7.85	1.38	1.25	1.38	up
TraesCS2A02G547500	-	0.29	0.31	0.24	0.04	0.07	0.11	up
TraesCS2A02G574700	ABC transporter G family member 5 [Source:Projected from Arabidopsis thaliana (AT2G13610) UniProtKB/Swiss-Prot;Acc:Q9SIT6]	5.82	6.45	6.5	2.07	2.19	1.68	up
TraesCS2A02G577000	-	3.28	3.47	3.19	1.23	1.05	1.12	up
TraesCS2A02G583000	-	13.28	13.32	12.32	2.19	2.35	2.02	up
TraesCS2A02G583100	-	20.33	21.5	21.82	8.09	10.46	6.7	up
TraesCS2A02G583900	-	11.93	13.17	10.96	5.04	4.52	4.18	up
TraesCS2A02G586500	-	28.74	30.04	30.88	10.98	13.36	12.67	up
TraesCS2A02G591700	-	1.57	1.54	1.13	0.52	0.88	0.39	up
TraesCS2B02G000100	-	0.17	0.07	0.11	0	0	0	up
TraesCS2B02G042300	Exocyst subunit Exo70 family protein [Source:UniProtKB/TrEMBL;Acc:W5BNU2]	0.34	0.26	0.24	0	0	0	up
TraesCS2B02G051700	-	1.15	1.13	1.07	0.51	0.54	0.45	up
TraesCS2B02G053800	-	0.58	0.55	0.69	0.28	0.25	0.17	up
TraesCS2B02G108900	-	3.36	3.26	4.07	1.69	1.34	1.19	up
TraesCS2B02G116900	Transcription factor, Response to ethylene stimulus, Wound signalin [Source: Projected from Oryza sativa (Os07g0685700)]	3.41	3.83	3.32	1.48	2.05	1.06	up
TraesCS2B02G117500	-	3.47	2.99	3.2	1.43	1.59	1.3	up
TraesCS2B02G124100	Non-specific serine/threonine protein kinase [Source:UniProtKB/TrEMBL;Acc:W5BKU9]	20.61	22.12	22.68	4.49	6.27	3.88	up
TraesCS2B02G125600	Peroxidase [Source:UniProtKB/TrEMBL;Acc:C6ES53]	0.85	0.88	1.16	0.27	0.12	0.27	up
TraesCS2B02G148900	-	66.69	75.12	70.14	31.54	34.27	31.31	up
TraesCS2B02G160800	-	2.2	2.11	2.07	0.47	0.35	0.61	up
TraesCS2B02G163200	-	5.33	5.67	5.33	2.5	2.04	2.4	up
TraesCS2B02G182300	-	5.17	8.52	8.88	2.94	3.96	2.48	up
TraesCS2B02G189700	-	1.09	1	0.65	0.4	0.16	0.26	up
TraesCS2B02G190400	-	20.33	21.6	21.81	5.38	4.13	5.34	up
TraesCS2B02G192700	-	0.96	0.82	1.2	0.34	0.36	0.27	up
TraesCS2B02G198700	-	10.25	11.84	11.21	4.58	3.83	4.41	up
TraesCS2B02G200800	MADS2 [Source:UniProtKB/TrEMBL;Acc:A5X498]	21.85	22.12	21.45	10.15	9.08	10.46	up
TraesCS2B02G210600	-	3.99	4.5	4.47	1.63	2.09	2	up
TraesCS2B02G211900	-	11.99	11.21	11.77	5.65	6.03	4.43	up
TraesCS2B02G215800	-	48.87	51.15	48.41	24.36	24.29	23.44	up
TraesCS2B02G224300	Phenylalanine ammonia-lyase [Source:UniProtKB/TrEMBL;Acc:A0A1D5UB55]	3.71	3.17	3.28	1.63	1.33	1.49	up
TraesCS2B02G226600	Remorin protein, Coordination of interlink between abscisic acid (ABA) and brassinosteroid (BR) signalin [Source: Projected from Oryza sativa (Os07g0569100)]	1.47	1.6	1.71	0.19	0.37	0.36	up
TraesCS2B02G231700	-	1.11	1.09	1.2	0.01	0.02	0.05	up
TraesCS2B02G232000	-	0.34	0.48	0.32	0.11	0.06	0.11	up
TraesCS2B02G232500	-	21.35	20.4	18.6	5.3	4.61	5.56	up
TraesCS2B02G232600	-	3.59	3.33	3.21	1.44	0.78	0.83	up
TraesCS2B02G268100	-	23.85	26.31	25.98	7.39	8.44	7.02	up
TraesCS2B02G291100	4-coumarate--CoA ligase-like 1 [Source:Projected from Arabidopsis thaliana (AT1G62940) UniProtKB/Swiss-Prot;Acc:Q9LQ12]	0.1	0.1	0.07	0	0	0	up
TraesCS2B02G298200	-	1.89	1.91	2.3	0.6	0.86	0.71	up
TraesCS2B02G302400	-	0.64	0.67	0.55	0.12	0.1	0.21	up
TraesCS2B02G303600	-	0.36	0.85	0.64	0.05	0.03	0	up
TraesCS2B02G310600	-	6.13	8.18	6.59	2.48	2.02	2.62	up
TraesCS2B02G310700	-	3.15	2.65	3.43	0.67	0.83	0.86	up
TraesCS2B02G311100	Ferredoxin [Source:UniProtKB/TrEMBL;Acc:A0A1D5TW47]	5.35	5.39	5.28	0.88	1.39	1.31	up
TraesCS2B02G312900	-	1.9	2.16	1.92	0.95	1.13	0.57	up
TraesCS2B02G313200	Similar to H0622F05.9 protein [Source: Projected from Oryza sativa (Os04g0415600)]	1.92	2.18	2.85	0.51	1.35	0.79	up
TraesCS2B02G322200	-	62.96	63.01	64.49	28.22	29.95	29.05	up
TraesCS2B02G323600	RING-type E3 ubiquitin transferase [Source:UniProtKB/TrEMBL;Acc:A0A341QRQ2]	0.33	0.31	0.26	0	0.03	0.03	up
TraesCS2B02G324500	-	0.73	0.73	0.63	0.3	0.31	0.41	up
TraesCS2B02G335000	-	0.78	0.72	0.76	0.11	0.11	0.11	up
TraesCS2B02G343300	-	2.19	2.32	2.3	0.7	0.91	0.93	up
TraesCS2B02G355600	-	1.1	1.09	1.28	0.37	0.52	0.71	up
TraesCS2B02G357900	Protein-L-isoaspartate O-methyltransferase [Source:UniProtKB/TrEMBL;Acc:A0A1D5TZ33]	0.53	0.5	0.44	0.03	0.07	0.07	up
TraesCS2B02G359600	-	0.92	1.56	0.88	0.24	0.36	0.42	up
TraesCS2B02G362300	-	4.13	4.24	4.03	1.5	1.81	1.76	up
TraesCS2B02G373300	-	0.17	0.23	0.14	0.05	0.04	0.01	up
TraesCS2B02G377500	Adenine phosphoribosyltransferase 5 [Source:Projected from Arabidopsis thaliana (AT5G11160) UniProtKB/Swiss-Prot;Acc:Q9LFP0]	15.98	15.69	17.79	6.13	7.42	6.06	up
TraesCS2B02G386900	-	22.66	22.95	23.67	10.77	10.39	10.86	up
TraesCS2B02G398900	-	5.47	6.37	5.37	1.63	2.08	1.84	up
TraesCS2B02G399800	-	40.69	39.15	37.43	15.45	15.02	12.31	up
TraesCS2B02G400000	-	3.52	3.63	3.58	0.62	0.6	0.67	up
TraesCS2B02G407100	Receptor-like cytoplasmic kinase, Salt tolerance, Oxidative stress toleranc [Source: Projected from Oryza sativa (Os04g0540900)]	2.68	2.79	2.8	1.31	1.45	1.23	up
TraesCS2B02G407600	Similar to Homeobox-leucine zipper protein HOX22 [Source: Projected from Oryza sativa (Os04g0541700)]	0.42	0.51	0.59	0.02	0.02	0.08	up
TraesCS2B02G409400	-	1.53	1.77	2.98	0.53	1.17	0.55	up
TraesCS2B02G411600	Histone H4 [Source:UniProtKB/TrEMBL;Acc:A0A077RYQ1]	5.64	5.35	5.55	1.11	0.17	0.86	up
TraesCS2B02G411800	-	8.05	6.65	8.51	1.35	1.55	1.05	up
TraesCS2B02G411900	-	1.55	1.03	1.75	0.74	0.48	0.62	up
TraesCS2B02G415000	-	1.58	1.28	1.19	0.22	0.3	0.25	up
TraesCS2B02G416900	Subtilisin-like protease SBT1.3 [Source:Projected from Arabidopsis thaliana (AT5G51750) UniProtKB/Swiss-Prot;Acc:Q9FLI4]	0.69	0.16	0.36	0	0.05	0	up
TraesCS2B02G417900	Protein DETOXIFICATION [Source:UniProtKB/TrEMBL;Acc:A0A1D5U328]	2.11	2.32	2.81	0.39	0.53	0.32	up
TraesCS2B02G422500	-	1.17	0.87	0.94	0.38	0.52	0.39	up
TraesCS2B02G423600	-	3.13	3.87	2.75	1.22	1.56	0.9	up
TraesCS2B02G428000	-	0.03	0.3	0.29	0	0.03	0	up
TraesCS2B02G435900	nudix hydrolase homolog 8 [Source:Projected from Arabidopsis thaliana (AT5G47240) TAIR;Acc:AT5G47240]	4.41	4.99	3.89	1.94	2.59	1.93	up
TraesCS2B02G436400	Oleosin [Source:UniProtKB/TrEMBL;Acc:W5BE38]	1	0.72	0.54	0.04	0.05	0	up
TraesCS2B02G443800	Zinc transporter, Preferential distribution of Zn to developing tissue [Source: Projected from Oryza sativa (Os04g0613000)]	2.94	2.61	3.61	0.61	0.66	0.58	up
TraesCS2B02G448100	-	10.95	13.43	12.83	2.53	2.38	2.07	up
TraesCS2B02G449200	-	12.65	15.14	12.56	4.84	5.15	5.42	up
TraesCS2B02G466400	-	0.65	0.78	0.67	0.15	0.03	0	up
TraesCS2B02G469000	-	25.99	23.37	23.58	7.99	7.03	7.06	up
TraesCS2B02G469100	-	1.87	2.48	2.22	0.81	1.35	0.93	up
TraesCS2B02G477500	-	3.64	3.4	3.26	1.12	1.57	1.39	up
TraesCS2B02G478700	-	10.21	9.99	10.47	4.19	4.47	4.69	up
TraesCS2B02G483400	-	2.52	2.74	2.84	0.64	0.68	0.63	up
TraesCS2B02G490400	-	2.99	3.52	4.95	1.52	2.05	0.53	up
TraesCS2B02G501000	-	3.98	4.4	4.69	1.4	1.09	2.46	up
TraesCS2B02G508200	CASP-like protein [Source:UniProtKB/TrEMBL;Acc:A0A1D5TST6]	0.92	0.41	0.67	0	0.06	0.06	up
TraesCS2B02G508400	-	1.09	0.81	1.19	0.49	0.32	0.49	up
TraesCS2B02G509200	-	2.12	1.89	2.57	0.65	0.89	0.45	up
TraesCS2B02G516700	-	10.45	10.73	11	3.61	3.26	3.52	up
TraesCS2B02G523300	-	5.65	6.11	7.46	3.35	2.04	3.17	up
TraesCS2B02G529400	C2 domain-containing protein [Source:UniProtKB/TrEMBL;Acc:G8XUN9]	4.36	4.46	5.46	1.68	1.51	1.17	up
TraesCS2B02G531000	-	0.75	0.84	0.82	0.33	0.28	0.27	up
TraesCS2B02G532900	-	9.97	9.94	9.39	4.02	4.48	4.6	up
TraesCS2B02G542300	-	2.82	2.37	1.86	1.15	0.94	0.97	up
TraesCS2B02G553600	SEP2 [Source:Projected from Arabidopsis thaliana (AT2G21970) UniProtKB/TrEMBL;Acc:A0A178VQ84]	0.58	0.8	0.45	0.19	0.06	0.12	up
TraesCS2B02G568700	-	1.04	0.91	1.12	0.36	0.17	0.08	up
TraesCS2B02G572500	-	2.04	1.39	1.41	0.23	0.36	0.27	up
TraesCS2B02G572700	-	4.7	5.54	4.5	2.35	2.86	1.98	up
TraesCS2B02G575200	-	0.76	0.58	0.91	0.32	0.16	0.23	up
TraesCS2B02G575500	-	0.84	1.1	1.21	0.21	0.36	0.35	up
TraesCS2B02G575600	-	2.94	2.72	5.49	0.2	0.85	0.76	up
TraesCS2B02G582800	-	2.82	3.31	3.07	1.13	1.36	1.29	up
TraesCS2B02G583700	-	1.86	2.68	1.66	0.89	1.12	0.64	up
TraesCS2B02G595300	Allantoinase [Source:Projected from Arabidopsis thaliana (AT4G04955) UniProtKB/Swiss-Prot;Acc:Q94AP0]	14.07	14.93	13.15	4.12	4.26	3.87	up
TraesCS2B02G601400	-	0.43	0.4	0.29	0.1	0.18	0.18	up
TraesCS2B02G603500	-	17.65	19.82	21.39	7.07	9.92	6.27	up
TraesCS2B02G603600	-	7.35	8.52	8.27	1.3	2.79	1.9	up
TraesCS2B02G612200	ABC transporter G family member 5 [Source:Projected from Arabidopsis thaliana (AT2G13610) UniProtKB/Swiss-Prot;Acc:Q9SIT6]	2.84	3.68	2.79	1.43	1.67	1.29	up
TraesCS2B02G617500	-	15.14	15.24	14.29	6.64	5.39	8.38	up
TraesCS2D02G008500	Sulfotransferase [Source:UniProtKB/TrEMBL;Acc:A0A1D5V2Z5]	0.15	0.46	0.3	0	0	0	up
TraesCS2D02G014400	-	2.84	2.35	2.65	1.01	0.9	0.69	up
TraesCS2D02G014700	-	2.27	2.93	2.93	0.61	0.67	0.93	up
TraesCS2D02G018000	Pectate lyase [Source:UniProtKB/TrEMBL;Acc:A0A1D5V059]	6.88	7.67	8.84	2.96	2.76	2.93	up
TraesCS2D02G025400	-	10.84	10.94	10.78	3.43	2.74	3.26	up
TraesCS2D02G025500	-	1.03	1.37	1.24	0.5	0.49	0.5	up
TraesCS2D02G039700	-	2.2	2.06	1.68	0.77	0.69	0.69	up
TraesCS2D02G042300	S-adenosylmethionine synthase [Source:UniProtKB/TrEMBL;Acc:A0A1D5UYS5]	0.08	0.18	0.28	0	0	0	up
TraesCS2D02G055300	Sulfotransferase [Source:UniProtKB/TrEMBL;Acc:A0A1D5UXW7]	0.94	1.23	1.15	0.2	0.21	0.19	up
TraesCS2D02G069600	-	1.71	1.8	1.66	0.61	0.7	0.79	up
TraesCS2D02G075000	Amine oxidase [Source:UniProtKB/TrEMBL;Acc:A0A1D5UXN7]	12.18	11.83	12.44	5	4.84	4.58	up
TraesCS2D02G078700	-	0.98	0.69	0.94	0.34	0.2	0.29	up
TraesCS2D02G093600	-	6.68	9.51	8.63	2.25	3.11	1.93	up
TraesCS2D02G093900	-	0.34	0.28	0.54	0.02	0.08	0.09	up
TraesCS2D02G099400	Transcription factor, Response to ethylene stimulus, Wound signalin [Source: Projected from Oryza sativa (Os07g0685700)]	10	10.14	9.68	3.19	3.59	2.63	up
TraesCS2D02G099800	-	1.93	1.74	1.83	0.79	0.98	0.76	up
TraesCS2D02G104300	-	0.25	0.28	0.34	0.06	0.09	0.08	up
TraesCS2D02G105600	-	1.3	1.79	1.1	0.33	0.42	0.47	up
TraesCS2D02G107100	-	14.1	15.46	14.95	3.59	4.06	3.57	up
TraesCS2D02G114100	Glycosyltransferase [Source:UniProtKB/TrEMBL;Acc:A0A1D5UZ88]	0.63	0.33	0.8	0.08	0.14	0.24	up
TraesCS2D02G114800	-	8.85	9.68	9.52	2.66	2.64	2.31	up
TraesCS2D02G121800	-	1.56	1.36	1.39	0.46	0.41	0.36	up
TraesCS2D02G129500	-	87.01	89.55	92.35	38.41	39.23	36.24	up
TraesCS2D02G130200	-	1.6	1.61	1.44	0.64	0.46	0.71	up
TraesCS2D02G131300	-	1.59	1.39	2.09	0.74	1.07	0.5	up
TraesCS2D02G131900	-	1.59	1.46	1.16	0.56	0.74	0.67	up
TraesCS2D02G150500	-	2.65	2.6	2.85	0.91	0.87	1.28	up
TraesCS2D02G154300	Peroxiredoxin [Source:UniProtKB/TrEMBL;Acc:D0PRB4]	0.56	0.37	0.53	0	0	0	up
TraesCS2D02G157100	-	68.05	65.81	66.71	26.5	26.91	28.46	up
TraesCS2D02G157800	-	3.38	3.11	2.53	1.03	0.98	0.99	up
TraesCS2D02G162600	-	4.79	5.52	5.39	1.88	2.53	1.66	up
TraesCS2D02G169200	Glycosyltransferase [Source:UniProtKB/TrEMBL;Acc:A0A341RA18]	4.72	4.63	4.56	1.75	2.27	1.73	up
TraesCS2D02G171500	-	8.22	9.31	7.97	2.14	2.59	2.32	up
TraesCS2D02G172800	-	3.87	4.52	4.67	0.7	0.73	0.75	up
TraesCS2D02G173000	Fasciclin-like protein FLA29 [Source:UniProtKB/TrEMBL;Acc:Q06I77]	0.82	0.58	0.52	0.08	0.13	0.17	up
TraesCS2D02G174200	-	0.97	0.76	0.85	0.03	0.1	0.03	up
TraesCS2D02G175100	-	6.14	6.05	7.7	2.93	2.83	2.8	up
TraesCS2D02G175600	Sucrose synthase [Source:UniProtKB/TrEMBL;Acc:A0A341R6M6]	0.24	0.21	0.33	0.04	0.06	0.07	up
TraesCS2D02G175900	-	4.16	5.11	4.68	1.55	2	2.45	up
TraesCS2D02G177100	-	2.55	2.05	2	0.73	0.56	0.79	up
TraesCS2D02G177700	-	2.07	2.35	2.28	0.74	1.02	1.07	up
TraesCS2D02G178700	-	4.57	5.01	5.33	2.01	1.64	2.11	up
TraesCS2D02G181400	APETALA1 (AP1)/ FRUITFULL (FUL)-like MADS box transcription factor, Specification of inflorescence meristem identit [Source: Projected from Oryza sativa (Os07g0605200)]	33.46	32.22	31.29	12.79	12.78	12.76	up
TraesCS2D02G183500	-	8.81	8.97	9.24	4.16	4.29	4.05	up
TraesCS2D02G190600	-	2.71	3.27	3.05	0.79	0.58	0.83	up
TraesCS2D02G191800	-	7.31	7.73	7.42	2.44	3.26	2.4	up
TraesCS2D02G194800	SHR [Source:Projected from Arabidopsis thaliana (AT4G37650) UniProtKB/TrEMBL;Acc:A0A178UYJ6]	6.6	6.88	7.11	3.21	3.7	2.75	up
TraesCS2D02G199200	-	1.21	1.36	1.21	0.41	0.51	0.58	up
TraesCS2D02G204400	-	5.69	5.42	5.48	2.12	2.08	2.32	up
TraesCS2D02G204700	Phenylalanine ammonia-lyase [Source:UniProtKB/TrEMBL;Acc:A0A341R722]	7.06	7.26	6.86	3.22	3.05	3.14	up
TraesCS2D02G206900	Remorin protein, Coordination of interlink between abscisic acid (ABA) and brassinosteroid (BR) signalin [Source: Projected from Oryza sativa (Os07g0569100)]	4.19	4.14	4.02	1.86	1.56	2	up
TraesCS2D02G210500	-	1.09	1.44	1.41	0.51	0.43	0.49	up
TraesCS2D02G210900	-	3.76	2.98	2.81	1.12	1.28	0.7	up
TraesCS2D02G211000	-	41.8	39.9	40.75	7.86	7.72	8.68	up
TraesCS2D02G228500	-	2.56	2.88	2.66	0.54	0.79	0.82	up
TraesCS2D02G252600	Non-specific serine/threonine protein kinase [Source:UniProtKB/TrEMBL;Acc:A0A341RJF5]	8.85	8.83	9.03	4.06	4.26	4	up
TraesCS2D02G253100	-	2.2	2.05	1.75	0.82	0.77	0.87	up
TraesCS2D02G256600	PARG-2D [Source:UniProtKB/TrEMBL;Acc:A0A1B3Q5X7]	35.81	34.99	35.6	12.72	14.06	12.72	up
TraesCS2D02G259400	-	0.94	0.79	1.02	0.46	0.5	0.34	up
TraesCS2D02G261100	-	0.33	0.2	0.39	0.03	0.02	0.12	up
TraesCS2D02G275700	-	2.39	2.71	2.83	0.42	0.44	0.5	up
TraesCS2D02G284100	-	0.35	0.49	0.44	0.12	0.06	0.11	up
TraesCS2D02G285300	-	1.14	1.53	1.3	0.21	0.23	0.14	up
TraesCS2D02G286300	Rap2.6L [Source:Projected from Arabidopsis thaliana (AT5G13330) UniProtKB/TrEMBL;Acc:A0A178UKL8]	0.6	0.48	0.61	0.17	0.13	0.15	up
TraesCS2D02G292000	-	1.83	1.63	1.75	0.23	0.22	0.25	up
TraesCS2D02G292400	Ferredoxin [Source:UniProtKB/TrEMBL;Acc:A0A1D5USI3]	3.62	4.85	5.52	1.55	1.52	2.11	up
TraesCS2D02G294200	-	1.99	1.77	1.81	0.83	0.63	0.8	up
TraesCS2D02G294600	-	1.44	2.01	2.01	0.32	0.45	0.41	up
TraesCS2D02G303800	-	0.93	0.96	1	0.48	0.49	0.36	up
TraesCS2D02G303900	-	62.7	71.4	67.27	30.65	30.96	30.43	up
TraesCS2D02G304500	Glutathione S-transferase TCHQD [Source:Projected from Arabidopsis thaliana (AT1G77290) UniProtKB/Swiss-Prot;Acc:O80662]	1.32	2.23	2.19	0.87	0.3	0.55	up
TraesCS2D02G324400	-	1.96	2.45	2.28	1.14	0.85	1.11	up
TraesCS2D02G324700	RNAC1 transcription factor [Source:UniProtKB/TrEMBL;Acc:A0A1D5UHY0]	2.05	2.28	1.74	0.8	0.71	0.73	up
TraesCS2D02G332700	-	1.81	1.55	1.74	0.88	0.6	0.79	up
TraesCS2D02G339900	-	0.8	1.04	0.85	0.33	0.4	0.23	up
TraesCS2D02G340900	-	2.23	2.08	2.41	0.83	0.49	1.3	up
TraesCS2D02G347000	-	6.77	7.03	7.21	3.31	3.7	2.68	up
TraesCS2D02G356900	Adenine phosphoribosyltransferase 5 [Source:Projected from Arabidopsis thaliana (AT5G11160) UniProtKB/Swiss-Prot;Acc:Q9LFP0]	20.54	19.26	18.71	5.04	6.87	6.18	up
TraesCS2D02G358200	-	2.16	2.29	2.64	1.13	1.1	0.84	up
TraesCS2D02G369800	Starch synthase, chloroplastic/amyloplastic [Source:UniProtKB/TrEMBL;Acc:W5C1H4]	4.83	4.74	4.53	1.64	1.93	1.85	up
TraesCS2D02G374600	-	1.67	1.67	2.02	0.5	0.67	0.53	up
TraesCS2D02G375000	-	0.69	1.27	1.59	0.34	0.28	0.28	up
TraesCS2D02G378900	-	72.74	72.92	72.51	26.09	26.62	23.83	up
TraesCS2D02G379000	-	7.65	8.68	7.77	2.32	2.63	2.56	up
TraesCS2D02G383100	-	1.08	1.21	1.48	0.43	0.65	0.75	up
TraesCS2D02G385500	-	0.63	0.51	0.46	0	0	0	up
TraesCS2D02G385600	-	6.11	6.85	5.49	2.61	2.55	2.24	up
TraesCS2D02G387300	Similar to Homeobox-leucine zipper protein HOX22 [Source: Projected from Oryza sativa (Os04g0541700)]	1.76	1.9	1.86	0.13	0.07	0.36	up
TraesCS2D02G388900	-	2.36	2.81	3.16	0.58	1.04	0.75	up
TraesCS2D02G391700	-	12.48	12.34	13.52	2.36	2.24	1.54	up
TraesCS2D02G391800	-	0.86	0.75	0.83	0.41	0.32	0.25	up
TraesCS2D02G396400	Subtilisin-like protease SBT1.3 [Source:Projected from Arabidopsis thaliana (AT5G51750) UniProtKB/Swiss-Prot;Acc:Q9FLI4]	3.33	2.57	2.2	0	0	0	up
TraesCS2D02G397000	-	0.36	0.42	0.58	0.04	0	0	up
TraesCS2D02G397500	-	0.9	1.22	1.08	0.21	0.25	0.22	up
TraesCS2D02G397700	-	0.58	0.76	1.25	0.17	0.29	0.44	up
TraesCS2D02G399300	-	2.62	2.72	2.56	1.12	1.74	0.92	up
TraesCS2D02G401500	-	3.56	3.63	3.67	1.56	1.8	0.94	up
TraesCS2D02G402500	-	5.45	5.11	5.83	2.15	2.87	2.13	up
TraesCS2D02G408700	-	2.75	2.43	2.73	1.23	0.93	1.08	up
TraesCS2D02G409500	-	7.05	6.54	7.15	2.08	1.96	2.66	up
TraesCS2D02G409600	-	1.69	1.73	1.86	0.32	0.36	0.49	up
TraesCS2D02G414200	nudix hydrolase homolog 8 [Source:Projected from Arabidopsis thaliana (AT5G47240) TAIR;Acc:AT5G47240]	2.26	2.31	2.54	1.04	0.56	0.87	up
TraesCS2D02G414800	Similar to Oleosin [Source: Projected from Oryza sativa (Os04g0546500)]	0.87	0.54	0.49	0	0	0	up
TraesCS2D02G422000	Zinc transporter, Preferential distribution of Zn to developing tissue [Source: Projected from Oryza sativa (Os04g0613000)]	2.39	2.71	2.8	0.3	0.35	0.27	up
TraesCS2D02G422400	-	0.41	0.52	0.52	0.16	0.12	0.13	up
TraesCS2D02G425700	-	18.07	19.39	18.73	3	3.46	2.78	up
TraesCS2D02G426600	-	8.75	8.79	8.88	4.43	4.14	4.07	up
TraesCS2D02G430300	-	10.03	8.99	8.68	1.93	1.51	2.23	up
TraesCS2D02G443700	Vacuolar cation/proton exchanger [Source:UniProtKB/TrEMBL;Acc:A0A341RIB8]	33.51	29.72	31.76	15.69	13.72	15.48	up
TraesCS2D02G447400	-	25.2	24.35	23.59	8.23	8.56	8.82	up
TraesCS2D02G455800	-	3.24	3.36	3.19	1.19	1.22	1.33	up
TraesCS2D02G456900	-	8.7	9.3	8.54	4.15	4.13	4.21	up
TraesCS2D02G461400	-	46.65	35.86	46.01	12.43	10.96	19.05	up
TraesCS2D02G467000	Peroxidase [Source:UniProtKB/TrEMBL;Acc:A0A341RH06]	1.17	1.14	0.93	0.41	0.7	0.44	up
TraesCS2D02G472000	-	0.66	0.69	1.35	0.07	0.26	0.13	up
TraesCS2D02G480300	-	4.68	5.16	4.06	1.77	1.63	1.73	up
TraesCS2D02G491300	Peptidyl-prolyl cis-trans isomerase [Source:UniProtKB/TrEMBL;Acc:W5B805]	15.06	16.53	16.38	7.44	7.94	6.97	up
TraesCS2D02G495500	-	3.09	3.44	2.92	0.44	0.6	1.34	up
TraesCS2D02G499800	-	0.42	0.62	0.46	0.2	0.22	0.15	up
TraesCS2D02G527700	-	1.05	1.09	0.93	0.6	0.27	0.33	up
TraesCS2D02G539300	-	2.72	2.68	2.66	0.67	0.8	1.13	up
TraesCS2D02G540300	-	3.16	3.1	2.95	1.19	0.81	0.78	up
TraesCS2D02G542300	Exocyst subunit Exo70 family protein [Source:UniProtKB/TrEMBL;Acc:A0A341RUJ4]	1.47	1.47	1.34	0.62	0.66	0.69	up
TraesCS2D02G543900	Salinity inducible transcription factor ERF4 [Source:UniProtKB/TrEMBL;Acc:I6U4A5]	7.2	8.6	7.68	1.47	2.07	2.11	up
TraesCS2D02G548600	Serine/threonine-protein kinase [Source:UniProtKB/TrEMBL;Acc:A0A1D5UG00]	4.04	3.85	4.28	1.8	1.61	1.73	up
TraesCS2D02G549900	-	4.34	5.2	5.81	2.13	3.2	1.61	up
TraesCS2D02G565300	Allantoinase [Source:Projected from Arabidopsis thaliana (AT4G04955) UniProtKB/Swiss-Prot;Acc:Q94AP0]	28.31	29.57	27.33	8.54	8.17	8.02	up
TraesCS2D02G572300	30S ribosomal protein S17, chloroplastic [Source:Projected from Arabidopsis thaliana (AT1G79850) UniProtKB/Swiss-Prot;Acc:P16180]	4.27	5.14	4.42	0.26	0.41	1.41	up
TraesCS2D02G588100	SKP1-interacting partner 15 [Source:Projected from Arabidopsis thaliana (AT1G76920) UniProtKB/Swiss-Prot;Acc:O49279]	1.76	1.78	1.69	0.57	0.75	0.61	up
TraesCS2D02G593300	-	0.13	0.19	0.07	0	0	0	up
TraesCS2D02G601200	-	7.51	8.11	7.23	2.69	2.34	2.31	up
TraesCS3A02G007400	-	2.68	2.91	2.86	1.15	0.77	1.12	up
TraesCS3A02G010300	-	2.12	1.92	1.71	0.32	0.46	0.4	up
TraesCS3A02G022600	Glutamate decarboxylase [Source:UniProtKB/TrEMBL;Acc:A0A1D6RR56]	22.94	22.61	22.18	10.67	10.75	11.37	up
TraesCS3A02G024300	-	2.18	2.31	2.77	0.87	1.13	0.66	up
TraesCS3A02G026000	-	28.5	27.22	26.89	12.03	11.22	10.99	up
TraesCS3A02G027000	-	1.43	1.29	1.55	0	0	0	up
TraesCS3A02G038300	-	16.78	20.08	18.49	6.68	8.5	6.7	up
TraesCS3A02G056300	-	0.88	0.42	0.63	0.13	0.08	0.08	up
TraesCS3A02G105700	-	1.71	1.41	1.75	0.54	0.67	0.8	up
TraesCS3A02G107600	ATP-dependent 6-phosphofructokinase [Source:UniProtKB/TrEMBL;Acc:A0A1D5VKR9]	4	3.48	3.95	1.82	1.48	1.68	up
TraesCS3A02G108100	-	6.37	7.35	7.27	2.38	3.7	2.51	up
TraesCS3A02G108400	Auxin-responsive protein [Source:UniProtKB/TrEMBL;Acc:A0A1D6RR42]	7.19	6.98	7.4	2.91	2.67	3.5	up
TraesCS3A02G108700	-	3.45	3.85	3.39	1.03	1.42	1.42	up
TraesCS3A02G113500	-	4.39	3.56	3.72	1.25	1.26	0.74	up
TraesCS3A02G125500	Glycosyltransferase [Source:UniProtKB/TrEMBL;Acc:A0A1D5VIJ9]	3.33	3.27	2.51	1.52	1.57	0.96	up
TraesCS3A02G127100	-	12.98	12.91	12.64	5.67	5.9	5.71	up
TraesCS3A02G128200	Protein kinase PINOID 2 [Source:Projected from Arabidopsis thaliana (AT2G26700) UniProtKB/Swiss-Prot;Acc:Q64FQ2]	1.25	1.28	1.65	0.51	0.5	0.61	up
TraesCS3A02G129100	-	11.92	11.53	11.69	5.3	5.42	4.06	up
TraesCS3A02G132200	-	8.75	8.96	8.67	0	0.18	0.13	up
TraesCS3A02G133400	-	0.51	0.65	0.34	0.04	0.06	0	up
TraesCS3A02G140100	-	2.99	3.47	2.68	0.84	1.03	0.9	up
TraesCS3A02G143100	-	4.82	5.44	5.12	1.59	1.57	1.11	up
TraesCS3A02G146500	-	0.29	0.49	0.45	0	0	0	up
TraesCS3A02G161600	-	0.61	0.73	1.13	0.18	0.44	0.3	up
TraesCS3A02G164300	-	150.38	174.84	151.89	35.62	49.42	25.81	up
TraesCS3A02G176500	-	18.9	18.01	17.8	8.57	8.43	8.65	up
TraesCS3A02G190200	-	0.77	0.68	1.06	0.11	0.21	0.12	up
TraesCS3A02G206400	-	1.85	1.7	1.96	0.76	0.89	1.03	up
TraesCS3A02G211100	Cytokinin riboside 5'-monophosphate phosphoribohydrolase [Source:UniProtKB/TrEMBL;Acc:A0A341RW40]	2.16	2.33	1.85	0.48	0.55	0.43	up
TraesCS3A02G230000	Carbonic anhydrase [Source:UniProtKB/TrEMBL;Acc:A0A1D6D888]	2.23	1.6	2.85	0.75	0.46	0.65	up
TraesCS3A02G231500	Auxin efflux carrier component [Source:UniProtKB/TrEMBL;Acc:A0A341RZZ6]	1.48	1.47	1.65	0.59	0.69	0.65	up
TraesCS3A02G233000	-	11.61	12.72	13.3	6.33	6.34	5.32	up
TraesCS3A02G243200	-	3.53	2.5	2.61	0.91	0.59	0.74	up
TraesCS3A02G244600	-	7.54	7.42	7.57	2.19	2.01	1.87	up
TraesCS3A02G252900	-	7.45	8.65	8.08	3.61	4.32	3.06	up
TraesCS3A02G254600	Dehydrin [Source:UniProtKB/TrEMBL;Acc:D0PRB6]	0.88	0.83	0.85	0.03	0.22	0	up
TraesCS3A02G255600	-	3	3.29	3.18	0.47	0.5	0.2	up
TraesCS3A02G255700	-	2.79	3.52	3.35	0.52	0.76	0.36	up
TraesCS3A02G256200	-	2.82	3.41	3.06	0.81	0.89	0.65	up
TraesCS3A02G264500	-	4.08	3.82	2.89	1.02	1.51	1.05	up
TraesCS3A02G264900	-	1.76	1.16	1.15	0.3	0.68	0.52	up
TraesCS3A02G276500	Auxin-responsive protein [Source:UniProtKB/TrEMBL;Acc:W5CHN9]	1.56	1.76	2.07	1	0.74	0.84	up
TraesCS3A02G277200	-	3.42	3.24	3.87	1.04	1.46	0.95	up
TraesCS3A02G280800	Heat shock factor C1b [Source:UniProtKB/TrEMBL;Acc:A0A024DAK1]	1.35	1.01	0.75	0.16	0.08	0.12	up
TraesCS3A02G283800	-	1.93	2.3	2.6	0.51	0.82	0.46	up
TraesCS3A02G284200	-	6.8	6.43	6.91	2.67	3.27	2.66	up
TraesCS3A02G284700	-	4.56	4.87	4.73	1.51	1.86	1.57	up
TraesCS3A02G284900	CASP-like protein [Source:UniProtKB/TrEMBL;Acc:A0A341RWV8]	7.99	8.59	7.9	3.15	3.58	4.39	up
TraesCS3A02G290000	-	4.11	4.66	4.5	1.35	1.78	1.54	up
TraesCS3A02G290100	-	1.83	1.45	1.74	0.34	0.18	0.7	up
TraesCS3A02G296300	-	3.04	2.36	2.92	1.01	1.57	0.82	up
TraesCS3A02G301900	-	2.89	2.04	1.92	0.92	0.71	0.56	up
TraesCS3A02G302900	-	2.16	2.18	1.96	1.03	0.68	0.74	up
TraesCS3A02G308500	-	5.57	5.56	4.67	1.28	1.29	1.25	up
TraesCS3A02G310500	-	2.89	3.55	3.11	1.2	1.08	1.04	up
TraesCS3A02G310600	-	5.3	5.82	5.33	1.35	1.45	1.33	up
TraesCS3A02G315800	Diacylglycerol kinase [Source:UniProtKB/TrEMBL;Acc:W5CBR5]	2.41	3.03	2.73	0.95	0.85	0.85	up
TraesCS3A02G316200	Eukaryotic translation initiation factor 3 subunit L [Source:UniProtKB/TrEMBL;Acc:A0A1D5VAB7]	2.25	2.18	2.51	0.78	1.05	0.71	up
TraesCS3A02G317100	-	20.1	18.84	20.29	5.98	6.29	6.08	up
TraesCS3A02G324600	-	9.91	10.05	10.74	2.9	3.19	2.52	up
TraesCS3A02G328000	Ethylene-responsive factor-like transcription factor ERFL1c [Source:UniProtKB/TrEMBL;Acc:A7XA11]	24.33	28.03	26.87	8.73	14.16	8.52	up
TraesCS3A02G329500	-	0.29	0.64	0.57	0	0.12	0	up
TraesCS3A02G333500	-	7.68	8.97	8.54	3.97	4.35	3.28	up
TraesCS3A02G338000	-	5.75	7.03	5.17	2.04	1.53	1.6	up
TraesCS3A02G340300	-	5.66	6.27	4.89	2.35	3.03	2.85	up
TraesCS3A02G343600	-	1.29	0.87	1.05	0.08	0.05	0.15	up
TraesCS3A02G357800	-	8.75	9.45	10.16	3.04	3.34	2.16	up
TraesCS3A02G360300	-	8.32	8.5	8.52	4.07	3.94	4.01	up
TraesCS3A02G362200	-	11.59	12.33	11.73	4.57	4.58	3.92	up
TraesCS3A02G364600	-	12.51	14.09	13.33	5.7	6.44	5.34	up
TraesCS3A02G368800	-	7.02	6.28	6.86	1.21	1.33	1.01	up
TraesCS3A02G375400	-	4.27	4.55	4.51	0.4	0.17	0.15	up
TraesCS3A02G375500	-	18.87	19.63	19.75	3.11	3.14	2.35	up
TraesCS3A02G376800	-	92.08	100.19	98.22	40.77	45.23	38.74	up
TraesCS3A02G394300	-	2.25	2.1	2.22	0.95	1.11	0.84	up
TraesCS3A02G402300	AS2 [Source:UniProtKB/TrEMBL;Acc:Q49KJ2]	6.29	5.99	5.24	1.7	2.09	1.34	up
TraesCS3A02G405600	-	4.01	5.45	5.21	2.85	2.32	1.74	up
TraesCS3A02G412700	Histone lysine demethylase, Stress-responsive H3K27me3(histon H3 lysine 27 trimethylation) demethylatio [Source: Projected from Oryza sativa (Os01g0907400)]	1.2	1.15	0.94	0.38	0.28	0.34	up
TraesCS3A02G418000	-	2.74	3.52	2.92	0.77	0.39	0.71	up
TraesCS3A02G434300	-	2.27	2.22	2.7	0.96	0.66	0.74	up
TraesCS3A02G440900	-	4.84	6.31	4.2	2.31	2.01	2.57	up
TraesCS3A02G442200	-	1.93	1.71	2.65	0.77	0.57	0.61	up
TraesCS3A02G454300	-	16.33	17.84	16.92	7.32	7.53	5.16	up
TraesCS3A02G454900	PsbP domain-containing protein 7, chloroplastic [Source:Projected from Arabidopsis thaliana (AT3G05410) UniProtKB/Swiss-Prot;Acc:F4J7A7]	0.87	0.75	0.77	0.32	0.4	0.18	up
TraesCS3A02G457100	Nuclear transcription factor Y subunit B-4 [Source:Projected from Arabidopsis thaliana (AT1G09030) UniProtKB/Swiss-Prot;Acc:O04027]	8.74	8.41	8.77	3.19	3.84	2.84	up
TraesCS3A02G457700	-	0.89	0.89	0.8	0.29	0.37	0.27	up
TraesCS3A02G486800	-	1.71	1.72	1.8	0.71	0.57	0.65	up
TraesCS3A02G488700	-	6.49	7.42	6.52	1.82	2.81	1.16	up
TraesCS3A02G492100	-	2.26	2.38	2.31	0.68	0.46	0.5	up
TraesCS3A02G505700	-	2.9	2.46	2.56	1.37	1.09	1.36	up
TraesCS3A02G508000	rRNA N-glycosidase [Source:UniProtKB/TrEMBL;Acc:A0A341S9X4]	0.28	0.64	0.63	0	0.1	0.15	up
TraesCS3A02G521900	-	0.1	0.09	0.09	0	0	0.01	up
TraesCS3A02G522000	-	0.11	0.15	0.21	0.01	0.04	0.01	up
TraesCS3A02G527700	-	3.99	5.05	4.73	2.09	1.32	1.83	up
TraesCS3A02G528900	-	0.34	0.33	0.25	0.08	0.02	0.08	up
TraesCS3A02G530800	-	3.9	3.04	3.71	0	0.06	0	up
TraesCS3A02G537700	-	68.64	72.09	71.05	10.26	11.97	9.32	up
TraesCS3A02G537900	-	0.3	0.35	0.24	0	0	0	up
TraesCS3B02G002300	-	2.46	2.74	2.14	0.19	0.35	0.52	up
TraesCS3B02G013100	Hydroquinone glucosyltransferase, putative, expressed [Source:UniProtKB/TrEMBL;Acc:D8LAL9]	1.41	1.21	0.95	0.18	0.45	0.16	up
TraesCS3B02G019200	-	0.76	0.46	0.53	0.09	0.17	0.06	up
TraesCS3B02G023600	-	0.13	0.15	0.29	0.01	0.01	0.01	up
TraesCS3B02G034600	-	0.16	0.07	0.05	0	0	0	up
TraesCS3B02G037400	-	3.16	2.8	4.24	1.07	0.69	1.34	up
TraesCS3B02G040300	-	0.74	0.64	0.74	0.4	0.2	0.22	up
TraesCS3B02G040800	-	1.33	1.04	0.93	0.41	0.37	0.47	up
TraesCS3B02G045900	-	1.95	1.68	1.81	0.56	0.43	0.39	up
TraesCS3B02G048800	-	1.02	0.85	1.46	0.07	0.05	0	up
TraesCS3B02G054300	-	1.92	2.62	2.37	1.01	1.16	1.11	up
TraesCS3B02G054400	E3 ubiquitin-protein ligase [Source:UniProtKB/TrEMBL;Acc:A0A1D5W1H9]	3.97	4.91	4.28	0.05	0.15	0.03	up
TraesCS3B02G069100	-	8.89	8.23	8.54	2.19	2.77	2.77	up
TraesCS3B02G079100	E3 ubiquitin-protein ligase [Source:UniProtKB/TrEMBL;Acc:A0A077RPY2]	1.97	2.22	2.72	0.56	0.47	0.52	up
TraesCS3B02G098900	-	0.65	0.42	0.43	0.15	0.16	0.23	up
TraesCS3B02G114100	-	2.41	2.38	1.88	0.76	1.22	0.66	up
TraesCS3B02G114800	-	2.81	2.6	2.78	1.39	1.01	1.18	up
TraesCS3B02G123800	Regulatory protein NPR1 [Source:Projected from Arabidopsis thaliana (AT1G64280) UniProtKB/Swiss-Prot;Acc:P93002]	3.47	2.97	2.9	1.28	1.08	1.64	up
TraesCS3B02G124200	-	1.66	1.8	1.78	0.62	0.49	0.43	up
TraesCS3B02G125600	-	15.12	15.3	15.28	7.57	7.95	6.71	up
TraesCS3B02G132900	-	7.69	8.06	7.46	3.06	3.03	2.88	up
TraesCS3B02G137600	Glycosyltransferase [Source:UniProtKB/TrEMBL;Acc:A0A077RX43]	1.04	0.71	0.73	0.24	0.35	0.08	up
TraesCS3B02G147300	Protein kinase PINOID 2 [Source:Projected from Arabidopsis thaliana (AT2G26700) UniProtKB/Swiss-Prot;Acc:Q64FQ2]	0.85	1.25	1.04	0.42	0.25	0.13	up
TraesCS3B02G148200	Glyoxalase [Source:UniProtKB/TrEMBL;Acc:B4ERW1]	5.84	6.75	6.15	2.98	2.56	3.15	up
TraesCS3B02G151500	-	3.57	3.25	2.63	0.88	1.18	0.9	up
TraesCS3B02G153600	-	3.19	2.81	3.21	1.2	1.16	1.25	up
TraesCS3B02G156900	-	1.01	0.99	0.99	0.17	0.36	0.21	up
TraesCS3B02G157500	-	0.28	0.41	0.33	0	0.08	0	up
TraesCS3B02G162000	-	1.02	1.05	1.25	0.19	0.12	0.07	up
TraesCS3B02G162400	-	3.03	2.96	3.45	0.96	1.51	1.6	up
TraesCS3B02G164500	-	6.04	5.66	5.67	2.06	2.31	2.31	up
TraesCS3B02G166100	GA2ox5-2 protein [Source:UniProtKB/TrEMBL;Acc:L0N8F5]	1.47	1.06	1.58	0.27	0.45	0.31	up
TraesCS3B02G167400	Cytochrome P450 monooxygenase CYP710A8b [Source:UniProtKB/TrEMBL;Acc:G5EKM6]	1.75	1.69	1.51	0.68	0.74	0.74	up
TraesCS3B02G178800	-	3.7	4.71	4.69	1.95	2.61	1.44	up
TraesCS3B02G179300	-	1.41	1.43	1.25	0.62	0.78	0.55	up
TraesCS3B02G180200	-	4.37	3.49	3.55	1.91	1.88	1.72	up
TraesCS3B02G182400	-	0.15	0.14	0.43	0	0	0	up
TraesCS3B02G201700	-	175.86	175.5	155.21	65.4	64.26	59.12	up
TraesCS3B02G208300	-	17.4	17.56	16.85	7.92	7.26	7.97	up
TraesCS3B02G210300	-	0.35	0.24	0.24	0.09	0.06	0.01	up
TraesCS3B02G211600	-	10.08	9.26	8.37	4.94	6.15	5.46	up
TraesCS3B02G218000	-	2.22	1.96	2.18	0.83	0.84	0.81	up
TraesCS3B02G241600	Cytokinin riboside 5'-monophosphate phosphoribohydrolase [Source:UniProtKB/TrEMBL;Acc:A0A1D5VSR8]	6.12	4.54	4.54	2.49	2.16	1.92	up
TraesCS3B02G247700	-	0.48	0.59	0.45	0.04	0.05	0.05	up
TraesCS3B02G257800	-	2.29	2.54	2.23	0.72	0.43	0.58	up
TraesCS3B02G259300	Carbonic anhydrase [Source:UniProtKB/TrEMBL;Acc:A0A077RST2]	0.83	0.57	0.85	0.22	0.15	0.12	up
TraesCS3B02G260500	-	9.43	9	9.98	4.09	4.42	3.79	up
TraesCS3B02G260800	-	22.93	23.88	23.91	10.33	11.5	9.56	up
TraesCS3B02G275400	-	5.17	4.73	4.28	0.8	1.21	0.96	up
TraesCS3B02G278000	B3 domain-containing transcription factor FUS3 [Source:Projected from Arabidopsis thaliana (AT3G26790) UniProtKB/Swiss-Prot;Acc:Q9LW31]	5.88	4.81	4.95	1.6	2.79	2.71	up
TraesCS3B02G288100	-	4.67	4.65	4.19	1.13	0.54	1.08	up
TraesCS3B02G288300	-	0.78	1.02	1.26	0.22	0.15	0.3	up
TraesCS3B02G289400	-	1.27	1.18	1.23	0.36	0.38	0.11	up
TraesCS3B02G297800	-	7.54	8.85	8.73	2.45	1.95	2.5	up
TraesCS3B02G298200	-	0.96	1.25	1.36	0.25	0.48	0.31	up
TraesCS3B02G317500	-	5.46	7.41	7.14	0.69	1.69	1.86	up
TraesCS3B02G318100	Hexosyltransferase [Source:UniProtKB/TrEMBL;Acc:A0A077S3P1]	4.1	5	4.92	2.3	1.63	1.7	up
TraesCS3B02G318200	-	3.08	3.23	3.4	0.64	1.22	0.92	up
TraesCS3B02G318300	MADS box transcription factor, Regulation of floral organ identit [Source: Projected from Oryza sativa (Os01g0726400)]	7.34	7.8	7.5	3.27	3.52	3.74	up
TraesCS3B02G318600	-	3.27	3	3.28	1.36	1.47	1.22	up
TraesCS3B02G330900	Dynein light chain [Source:UniProtKB/TrEMBL;Acc:W5D5M4]	5.6	6.02	5.48	1.35	1.92	2.4	up
TraesCS3B02G333400	-	1.44	1.56	1.92	0.22	0.41	0.28	up
TraesCS3B02G336800	-	1.77	1.86	1.86	0.41	0.38	0.33	up
TraesCS3B02G350500	-	0.57	0.67	0.59	0.2	0.34	0.3	up
TraesCS3B02G353200	-	1.23	1.01	1.29	0.57	0.61	0.37	up
TraesCS3B02G353600	-	8.38	9.01	9.21	1.74	2.02	1.53	up
TraesCS3B02G353800	-	1.27	1.5	1.45	0.55	0.8	0.54	up
TraesCS3B02G357500	-	19.05	19.52	20.96	9.04	11.09	7.36	up
TraesCS3B02G362700	-	0.78	0.79	0.67	0.11	0.03	0.05	up
TraesCS3B02G364700	-	4.45	5.64	5.62	2.61	2.68	2.11	up
TraesCS3B02G369600	-	0.67	0.97	0.84	0.21	0.09	0.18	up
TraesCS3B02G375600	-	0.9	0.93	1.04	0.08	0.05	0.1	up
TraesCS3B02G381000	-	0.37	0.48	0.83	0.17	0.08	0.07	up
TraesCS3B02G383900	-	1.23	0.98	1.09	0.19	0.2	0.22	up
TraesCS3B02G390500	-	15.78	15.2	16.85	4.79	5.79	4.38	up
TraesCS3B02G394200	-	2.66	2.51	2.65	1	0.84	0.83	up
TraesCS3B02G394600	-	8.69	8.19	8.25	0.87	1.28	0.79	up
TraesCS3B02G396300	-	0.35	0.42	0.53	0.03	0.07	0.07	up
TraesCS3B02G398600	-	0.86	1.43	1.23	0.36	0.14	0.38	up
TraesCS3B02G400800	-	11.58	11.07	10.23	1.59	2.21	1.8	up
TraesCS3B02G407700	-	7.56	7.98	8.55	0.79	1.16	0.54	up
TraesCS3B02G408200	-	1.36	1.05	1.34	0.46	0.29	0.53	up
TraesCS3B02G411300	BZIP transcription factor domain containing protein, expressed [Source:UniProtKB/TrEMBL;Acc:D8L9L9]	1.76	2.27	2.51	0.41	0.17	0.38	up
TraesCS3B02G412500	-	1.28	1.09	1.07	0.37	0.21	0.21	up
TraesCS3B02G426300	-	3.21	4.21	3.25	1.44	1.13	1.05	up
TraesCS3B02G426700	-	2.98	2.58	1.84	1.14	1.09	1.02	up
TraesCS3B02G435700	-	9.94	10.12	9.65	4.15	3.64	4.68	up
TraesCS3B02G439600	NAC transcription factor 6B [Source:UniProtKB/TrEMBL;Acc:D7R600]	5.49	4.46	5.47	1.58	2.26	2.09	up
TraesCS3B02G441200	-	1.67	1.22	1.18	0.49	0.73	0.58	up
TraesCS3B02G451100	-	1.39	3.15	1.36	1.14	0.75	0.53	up
TraesCS3B02G453200	Acyl-desaturase, chloroplast,putative,expressed [Source:UniProtKB/TrEMBL;Acc:D8L9I3]	8.95	8.35	8.45	1.33	1.07	1.49	up
TraesCS3B02G461800	Sucrose phosphate synthase, Sucrose synthesis in pollen germinatio [Source: Projected from Oryza sativa (Os01g0919400)]	0.58	0.53	0.41	0.11	0.11	0.04	up
TraesCS3B02G468300	-	11.34	12.35	11.35	6.18	5.82	4.58	up
TraesCS3B02G469600	-	4.19	4.03	4.31	1.16	1.32	1.05	up
TraesCS3B02G471800	-	0.68	0.46	0.69	0.24	0.29	0.24	up
TraesCS3B02G473600	-	1.97	1.73	1.56	0.39	0.81	0.5	up
TraesCS3B02G481000	-	0.37	0.35	0.42	0.07	0.04	0.06	up
TraesCS3B02G483700	-	0.17	0.31	0.35	0.01	0.08	0.06	up
TraesCS3B02G485600	-	1.14	1.14	1.21	0.28	0.37	0.41	up
TraesCS3B02G488100	-	1.93	1.84	1.68	0.44	0.77	0.51	up
TraesCS3B02G492900	-	39.75	41.03	41.29	11.25	13.25	11.04	up
TraesCS3B02G497900	-	0.41	0.4	0.36	0.02	0.06	0.03	up
TraesCS3B02G507700	-	1.2	1.13	1.39	0.33	0.3	0.44	up
TraesCS3B02G525200	-	0.86	1.1	0.83	0	0.03	0.03	up
TraesCS3B02G536600	-	16.42	19.38	17.32	6.41	9.96	4.21	up
TraesCS3B02G538300	-	4	4.21	3.29	1.02	1.5	1.06	up
TraesCS3B02G541500	-	0.53	0.42	0.25	0.17	0.08	0.04	up
TraesCS3B02G551200	-	1.02	1.18	1.03	0.51	0.4	0.42	up
TraesCS3B02G553200	-	1.26	1.1	1.24	0.4	0.57	0.52	up
TraesCS3B02G575800	-	0.18	0.25	0.17	0.03	0	0.02	up
TraesCS3B02G577000	-	2.04	1.96	2.02	0.15	0.27	0.29	up
TraesCS3B02G593300	-	3.32	3.22	3.29	0.71	0.72	0.63	up
TraesCS3B02G594300	LUX-B [Source:UniProtKB/TrEMBL;Acc:W0M178]	3.15	4.13	3.78	1.68	2.37	1.04	up
TraesCS3B02G596700	-	0.83	0.82	0.97	0.22	0.33	0.4	up
TraesCS3B02G596800	-	0.21	0.21	0.29	0.03	0.02	0.04	up
TraesCS3B02G596900	-	0.51	0.48	0.57	0.16	0.11	0.07	up
TraesCS3B02G597000	-	0.78	0.69	0.77	0.19	0.2	0.24	up
TraesCS3B02G612100	-	0.73	0.77	0.44	0.2	0.2	0.23	up
TraesCS3D02G001400	-	1.89	1.69	1.61	0.26	0.43	0.23	up
TraesCS3D02G002900	-	0.42	0.52	0.73	0.05	0.18	0.09	up
TraesCS3D02G019700	-	32.02	33.52	29.87	14.37	13.27	15.3	up
TraesCS3D02G022100	-	0.48	0.53	0.36	0.12	0.12	0.06	up
TraesCS3D02G035900	-	3.56	3.65	3.35	0.38	0.45	0.69	up
TraesCS3D02G036000	-	1.7	2.54	2.85	0.47	0.47	0.55	up
TraesCS3D02G037500	-	0.79	1.06	1.08	0.38	0.41	0.32	up
TraesCS3D02G038900	-	2.38	2.39	3	1.42	1.01	0.92	up
TraesCS3D02G041500	-	40.73	40.97	42.64	8.35	11.04	9.68	up
TraesCS3D02G041800	-	2.43	2.1	2.57	0.37	0.39	0.29	up
TraesCS3D02G047700	-	1.47	2.08	1.51	0.6	0.63	0.85	up
TraesCS3D02G051500	-	3.08	3.31	4.09	0.26	0.27	0.18	up
TraesCS3D02G072100	-	0.45	0.51	0.5	0.19	0.22	0.08	up
TraesCS3D02G077000	-	4.31	4.62	4.86	0.08	0.1	0.08	up
TraesCS3D02G103800	-	1.4	1.13	1.04	0.26	0.5	0.24	up
TraesCS3D02G104500	-	1.25	1.27	1.47	0.65	0.39	0.76	up
TraesCS3D02G105100	-	0.14	0.27	0.34	0	0	0.04	up
TraesCS3D02G109300	-	41.45	46.1	44.96	17.35	21.24	15.95	up
TraesCS3D02G115800	-	4.18	3.2	2.97	1.08	0.97	1.35	up
TraesCS3D02G128300	-	3.78	4.4	4.61	1.32	1.31	2.07	up
TraesCS3D02G129100	Protein kinase PINOID 2 [Source:Projected from Arabidopsis thaliana (AT2G26700) UniProtKB/Swiss-Prot;Acc:Q64FQ2]	2.9	2.83	2.88	0.96	1.12	1.2	up
TraesCS3D02G130600	-	0.6	0.51	0.46	0.08	0.19	0.07	up
TraesCS3D02G134000	-	2.69	2.41	2.64	0.49	0.27	0.38	up
TraesCS3D02G139600	-	1.25	1.36	1.25	0.15	0.19	0.23	up
TraesCS3D02G141100	-	4.4	5.09	3.68	2	2.04	2.09	up
TraesCS3D02G144500	-	8.35	8.21	7.88	2.54	2.69	2.85	up
TraesCS3D02G146400	-	1.57	1.4	2.06	0.53	0.62	0.71	up
TraesCS3D02G146900	-	6.24	5.33	6.2	1.97	2.41	2.29	up
TraesCS3D02G149600	GA2ox-D7 protein [Source:UniProtKB/TrEMBL;Acc:A0A140KPU6]	1	0.97	0.69	0.23	0.34	0.26	up
TraesCS3D02G155300	-	6.4	7.12	6.78	1.37	1.64	0.79	up
TraesCS3D02G159700	-	9.71	8.96	8.42	3.11	4.34	3.57	up
TraesCS3D02G161000	-	5.71	6.15	5.16	2.53	2.74	2.6	up
TraesCS3D02G163600	-	0.72	0.7	0.76	0.07	0.04	0.14	up
TraesCS3D02G165400	-	2.39	2.2	2.45	0.82	1.53	0.67	up
TraesCS3D02G172900	Carboxypeptidase [Source:UniProtKB/TrEMBL;Acc:A0A1D5WVM8]	4.62	5.57	4.6	2.15	2.35	1.72	up
TraesCS3D02G177100	-	550.09	578.87	577.49	244.86	289.88	220.78	up
TraesCS3D02G183900	-	18.77	18.69	16.11	7.67	6.97	8.75	up
TraesCS3D02G196000	-	2.19	2.65	2.06	1	0.98	1.12	up
TraesCS3D02G209200	-	7.81	7.47	8.14	4.04	3.11	3.64	up
TraesCS3D02G211600	-	0.52	0.42	0.35	0.08	0.25	0.09	up
TraesCS3D02G212000	-	19.58	20.63	20.97	9.69	10.39	8.38	up
TraesCS3D02G213900	Cytokinin riboside 5'-monophosphate phosphoribohydrolase [Source:UniProtKB/TrEMBL;Acc:A0A1D5WD39]	4.24	4.48	4.62	1.8	1.44	1.65	up
TraesCS3D02G224700	-	0.46	0.53	0.56	0.25	0.12	0.16	up
TraesCS3D02G246800	-	8.58	8.32	7.96	2.61	2.78	2.07	up
TraesCS3D02G251900	Cytokinin riboside 5'-monophosphate phosphoribohydrolase [Source:UniProtKB/TrEMBL;Acc:A0A1D5WD84]	8.65	8.96	8.41	4.19	4.43	3.87	up
TraesCS3D02G256400	-	0.74	0.83	0.88	0.38	0.42	0.28	up
TraesCS3D02G256500	-	2.58	2.98	2.72	0.81	1.01	0.38	up
TraesCS3D02G258500	-	1.3	1.44	1.45	0.61	0.49	0.4	up
TraesCS3D02G264600	-	6.13	8.58	11.08	1.25	3.17	1.33	up
TraesCS3D02G279900	-	0.67	0.69	0.58	0.25	0.38	0.29	up
TraesCS3D02G280600	-	1.82	1.43	1.73	0.57	0.6	0.62	up
TraesCS3D02G283700	-	3.64	2.74	2.74	0.52	0.49	0.2	up
TraesCS3D02G284000	Hexosyltransferase [Source:UniProtKB/TrEMBL;Acc:A0A1D6RS18]	6.49	6.55	6.39	2.16	2.4	2.36	up
TraesCS3D02G284100	-	11	8.03	12.59	5.17	5.71	3.87	up
TraesCS3D02G287100	-	1.66	1.8	1.73	0.3	0.84	0.59	up
TraesCS3D02G315200	Eukaryotic translation initiation factor 3 subunit L [Source:UniProtKB/TrEMBL;Acc:A0A1D5WPV6]	0.7	0.69	0.76	0.2	0.08	0.32	up
TraesCS3D02G315700	Diacylglycerol kinase [Source:UniProtKB/TrEMBL;Acc:W5DDG6]	6.27	6.19	5.19	2.15	1.98	2.38	up
TraesCS3D02G317900	-	4.76	5.55	5.56	1.58	2.33	1.67	up
TraesCS3D02G337400	-	1.6	1.2	1.76	0.13	0.27	0.19	up
TraesCS3D02G337600	-	0.41	0.68	0.63	0.08	0.07	0.06	up
TraesCS3D02G340800	Histone H4 [Source:UniProtKB/TrEMBL;Acc:A0A077RYQ1]	19.58	19.99	22.69	3.21	2.44	3.32	up
TraesCS3D02G355900	-	8.71	7.31	8.57	1.89	2.19	1.61	up
TraesCS3D02G361800	-	3.55	4.05	4.43	1.12	1.25	1.15	up
TraesCS3D02G368000	-	5.8	6.54	7.79	1.11	1.48	1.43	up
TraesCS3D02G372900	-	0.44	0.64	0.62	0.2	0.27	0.14	up
TraesCS3D02G389500	-	3.09	2.92	3.11	1.43	1.27	1.42	up
TraesCS3D02G401400	Similar to GA C20oxidase2 [Source: Projected from Oryza sativa (Os01g0883800)]	0.54	0.42	0.82	0.02	0.07	0.06	up
TraesCS3D02G402300	-	0.44	0.54	0.48	0.1	0.1	0.21	up
TraesCS3D02G403300	Bidirectional sugar transporter SWEET [Source:UniProtKB/TrEMBL;Acc:A0A1D5WFL2]	8	8.2	7.44	2.91	2.98	2.7	up
TraesCS3D02G411600	-	1.01	0.79	0.98	0.21	0.26	0.25	up
TraesCS3D02G446700	-	42.63	44.14	44.93	11.48	15.4	9.28	up
TraesCS3D02G450100	Nuclear transcription factor Y subunit B-4 [Source:Projected from Arabidopsis thaliana (AT1G09030) UniProtKB/Swiss-Prot;Acc:O04027]	8.86	8.16	6.85	3.34	2.57	3.23	up
TraesCS3D02G450500	-	4.34	3.73	4.61	1.86	2.09	2.02	up
TraesCS3D02G454600	-	20.46	19.9	18.02	0	0	0	up
TraesCS3D02G474000	-	2.19	2.01	1.65	0.35	0.35	0.42	up
TraesCS3D02G484600	CML79 [Source:UniProtKB/TrEMBL;Acc:A0A192ADG2]	23.58	28.48	28.08	7.81	13.78	7.16	up
TraesCS3D02G484900	-	63.46	69.81	66.87	21.78	25.31	17.39	up
TraesCS3D02G492500	-	4.99	5.5	5.58	1.74	2.03	1.54	up
TraesCS3D02G499600	Non-specific phospholipase C2 [Source:Projected from Arabidopsis thaliana (AT2G26870) UniProtKB/Swiss-Prot;Acc:O81020]	0.87	0.84	0.97	0.21	0.18	0.14	up
TraesCS3D02G504400	-	5.48	5.39	5.72	0.02	0.12	0	up
TraesCS3D02G515900	-	6.04	5.59	5.97	1.73	1.12	1.39	up
TraesCS3D02G516000	rRNA N-glycosidase [Source:UniProtKB/TrEMBL;Acc:A0A1D5WL26]	1.57	1.72	1.34	0.61	0.29	0.6	up
TraesCS3D02G516900	Peroxidase [Source:UniProtKB/TrEMBL;Acc:A0A341TGY4]	0.78	0.28	0.65	0.14	0	0.1	up
TraesCS3D02G538100	-	7.17	7.54	10.93	2.52	3.58	3.32	up
TraesCS3D02G540500	-	2.38	2.98	2.26	1.07	0.97	0.86	up
TraesCS4A02G000600	Terpene cyclase/mutase family member [Source:UniProtKB/TrEMBL;Acc:A0A341TDK7]	3.53	4.01	3.1	0.83	0.92	0.78	up
TraesCS4A02G005400	-	4.6	6.51	6.76	0.92	1.45	1.08	up
TraesCS4A02G007400	3-ketoacyl-CoA synthase [Source:UniProtKB/TrEMBL;Acc:W5E013]	54.87	59.84	56.63	23.62	27.15	21.82	up
TraesCS4A02G010600	-	2.13	2.41	2.15	0.79	1.17	1.22	up
TraesCS4A02G011600	-	6.37	7.28	6.43	1.89	1.9	1.77	up
TraesCS4A02G013300	-	7.47	6.58	7.19	2.3	1.24	2.33	up
TraesCS4A02G017700	-	0.87	0.79	0.77	0.11	0.1	0.07	up
TraesCS4A02G020600	-	0.72	0.87	0.88	0.36	0.15	0.2	up
TraesCS4A02G025300	3-ketoacyl-CoA synthase [Source:UniProtKB/TrEMBL;Acc:A0A1D5XC26]	0.49	0.4	0.51	0.14	0.14	0.2	up
TraesCS4A02G027500	Flavin-containing monooxygenase [Source:UniProtKB/TrEMBL;Acc:A0A1D5XAI9]	1.03	0.84	0.73	0.28	0.34	0.39	up
TraesCS4A02G027700	-	0.8	1.51	1.07	0.15	0.32	0.53	up
TraesCS4A02G028100	-	1.67	0.97	0.91	0.07	0.04	0	up
TraesCS4A02G028600	-	30.5	30.66	29.74	13.63	14.9	13.92	up
TraesCS4A02G037900	-	0.21	0.2	0.06	0	0	0.02	up
TraesCS4A02G040600	Homeodomain-leucine zipper transcription factor, Regulation of panicle exsertio [Source: Projected from Oryza sativa (Os03g0198600)]	1.34	1.1	0.99	0.21	0.13	0.15	up
TraesCS4A02G041400	-	6.53	7.14	6.85	3.03	3.45	2.48	up
TraesCS4A02G046800	Calcium-transporting ATPase [Source:UniProtKB/TrEMBL;Acc:W5E010]	16.23	16.55	15.97	7.69	7.47	7.04	up
TraesCS4A02G049100	-	2.65	2.28	1.84	0.75	0.93	0.7	up
TraesCS4A02G050000	-	0.82	1.08	1.05	0.14	0.29	0.14	up
TraesCS4A02G055500	-	7.62	7.32	7.89	1.69	1.43	1.58	up
TraesCS4A02G058900	MADS-box protein [Source:UniProtKB/TrEMBL;Acc:A7BJ58]	1.82	2.46	2.29	0.46	0.34	0.72	up
TraesCS4A02G059100	-	0.24	0.34	0.45	0.03	0.03	0	up
TraesCS4A02G059200	Protein DETOXIFICATION [Source:UniProtKB/TrEMBL;Acc:W5DZZ7]	4.47	4.1	4.46	0.49	0.6	0.77	up
TraesCS4A02G059400	Poly [ADP-ribose] polymerase [Source:UniProtKB/TrEMBL;Acc:W5DWF1]	1.46	2.26	2.08	0.47	0.78	0.42	up
TraesCS4A02G061600	-	5.85	5.45	5.02	2.02	1.71	2.03	up
TraesCS4A02G062400	Cyclin family protein [Source:Projected from Arabidopsis thaliana (AT1G14750) TAIR;Acc:AT1G14750]	1	0.9	0.99	0.39	0.3	0.31	up
TraesCS4A02G062600	-	3.14	4.63	3.28	0.78	1.33	0.94	up
TraesCS4A02G065300	3-ketoacyl-CoA synthase [Source:UniProtKB/TrEMBL;Acc:W5E0C4]	2.11	2.12	2.21	0.61	1.04	0.63	up
TraesCS4A02G068100	-	1.35	1.95	2.08	0.66	0.5	0.49	up
TraesCS4A02G068400	3-ketoacyl-CoA synthase [Source:UniProtKB/TrEMBL;Acc:A0A341TDI0]	2.23	1.91	2.23	0.49	0.89	0.69	up
TraesCS4A02G069200	-	2.29	1.8	2.44	0.91	1.03	0.83	up
TraesCS4A02G070500	-	13.66	12.89	13.6	5.8	6.33	6.1	up
TraesCS4A02G071700	-	0.2	0.1	0.14	0	0	0	up
TraesCS4A02G072100	-	30.15	31.48	31.53	8.98	8.79	8.37	up
TraesCS4A02G077400	-	0.25	0.14	0.18	0.01	0	0.03	up
TraesCS4A02G078700	-	1.1	1.19	2.22	0.08	0	0.17	up
TraesCS4A02G080000	-	1.58	1.69	1.92	0.63	0.93	0.61	up
TraesCS4A02G081600	-	0.82	1.16	0.97	0.36	0.39	0.04	up
TraesCS4A02G085300	-	1.69	1.64	1.74	0.19	0.34	0.55	up
TraesCS4A02G095800	-	3.21	2.44	3.24	1.47	1.74	0.99	up
TraesCS4A02G095900	-	0.76	0.87	0.37	0.35	0.09	0.06	up
TraesCS4A02G103300	-	2.42	2.92	1.82	1.15	0.62	0.74	up
TraesCS4A02G103900	-	24.4	23.55	23.12	10.55	7.76	11.31	up
TraesCS4A02G118200	-	7.63	6.98	6.23	2.99	3.12	2.67	up
TraesCS4A02G126600	-	3.08	3.48	3.63	1.49	1.7	1.7	up
TraesCS4A02G130400	-	2.51	2.56	2.09	0.98	1.21	1.3	up
TraesCS4A02G135400	-	3.71	4.08	4.2	1.73	1.82	1.66	up
TraesCS4A02G156500	Vacuolar cation/proton exchanger [Source:UniProtKB/TrEMBL;Acc:A0A341TTR0]	19.03	19.44	20.05	7.89	8.08	7.9	up
TraesCS4A02G162200	-	24.48	22.28	21.65	11.29	10.55	11.21	up
TraesCS4A02G171900	-	0.83	1.23	0.93	0.18	0.27	0.41	up
TraesCS4A02G194400	-	236.68	254.11	237.6	98.37	133.13	90.4	up
TraesCS4A02G194600	-	1.53	1.61	1.49	0.73	0.38	1	up
TraesCS4A02G201600	E3 ubiquitin-protein ligase [Source:UniProtKB/TrEMBL;Acc:A0A1D6D8M9]	6.22	5.48	5.98	1.35	1.76	1.43	up
TraesCS4A02G208900	-	3.72	4.64	4.64	1.68	1.84	1.95	up
TraesCS4A02G217300	Dirigent protein [Source:UniProtKB/TrEMBL;Acc:W5DM89]	0.44	0.29	0.99	0.04	0	0.09	up
TraesCS4A02G219300	-	1.02	0.87	0.8	0.29	0.34	0.41	up
TraesCS4A02G223500	-	4.6	4.73	4.15	1.68	2	2.03	up
TraesCS4A02G223600	-	1.34	1.29	1.89	0.36	0.25	0.11	up
TraesCS4A02G227300	-	2.1	2.13	2.24	1.11	0.95	0.79	up
TraesCS4A02G231200	COBRA-like protein [Source:UniProtKB/TrEMBL;Acc:A0A1D5X920]	3.22	2.83	3.06	1.49	1.37	1.22	up
TraesCS4A02G245100	Auxin-repressed protein [Source:UniProtKB/TrEMBL;Acc:A0A0M3LQU0]	81.59	81.9	83.3	20.58	25.69	20.92	up
TraesCS4A02G260200	-	55.15	54.34	50.61	20.91	20.18	21.84	up
TraesCS4A02G263400	-	0.97	0.86	1.07	0.31	0.32	0.37	up
TraesCS4A02G264100	-	1.53	2.02	1.73	0.31	0.48	0.53	up
TraesCS4A02G268800	-	1.25	1.03	1.08	0.3	0.16	0.32	up
TraesCS4A02G269500	-	30.04	26.96	27.8	10.43	11	10.69	up
TraesCS4A02G270600	-	1.14	0.97	1.48	0.47	0.43	0.57	up
TraesCS4A02G285700	-	19.76	18.72	19.19	5.5	7.18	5.83	up
TraesCS4A02G289500	-	4.45	3.9	4.07	0.77	1.07	0.64	up
TraesCS4A02G290500	Hexosyltransferase [Source:UniProtKB/TrEMBL;Acc:A0A1D5WYI0]	0.86	0.88	0.85	0.16	0.18	0.29	up
TraesCS4A02G290900	-	8.77	9.82	7.42	2.82	3.64	2.72	up
TraesCS4A02G291300	-	3.17	2.2	2.63	0.96	1.33	0.78	up
TraesCS4A02G292400	-	8.74	9.09	8.66	2.21	1.56	2.26	up
TraesCS4A02G296700	-	2.94	3.02	3.05	1.62	1.16	1.32	up
TraesCS4A02G297100	-	2.92	1.94	1.58	0.82	0.78	0.95	up
TraesCS4A02G298400	-	2.68	3.86	3.78	0.71	0.87	0.44	up
TraesCS4A02G299400	-	1.85	0.93	1.27	0.48	0.43	0.53	up
TraesCS4A02G302100	-	0.9	0.51	0.53	0.21	0.14	0.09	up
TraesCS4A02G315200	-	1.01	1.21	1.02	0.34	0.15	0.46	up
TraesCS4A02G320800	-	2.35	2.1	2.18	0.52	0.68	0.53	up
TraesCS4A02G341500	-	3.41	3.16	3.58	1.43	1.47	1.41	up
TraesCS4A02G345500	-	4.24	3.94	3.34	1.28	0.75	0.93	up
TraesCS4A02G355500	-	12.88	13.15	13.21	6.24	5.61	4.87	up
TraesCS4A02G361500	-	0.9	0.53	0.55	0.2	0.18	0.26	up
TraesCS4A02G368200	-	3.96	4.58	3.4	2.03	1.67	1.87	up
TraesCS4A02G394300	-	0.16	0.11	0.21	0	0	0	up
TraesCS4A02G395500	E3 ubiquitin-protein ligase [Source:UniProtKB/TrEMBL;Acc:A0A1D5WXF8]	2.48	1.8	2.19	0.4	0.66	0.9	up
TraesCS4A02G398800	-	1.33	2.11	1.9	0.5	0.4	0.49	up
TraesCS4A02G405100	-	3.67	3.68	6.15	1.32	3.39	1.25	up
TraesCS4A02G405400	-	3.72	6.65	6.61	1.41	1.5	1.57	up
TraesCS4A02G406200	-	14.49	13.73	14.18	5.66	5.89	5.4	up
TraesCS4A02G409200	-	1.72	2.07	2.1	0	0	0	up
TraesCS4A02G422700	-	39.22	39.74	37.71	16.01	16.44	16.62	up
TraesCS4A02G430100	Dirigent protein [Source:UniProtKB/TrEMBL;Acc:A0A341TRA6]	1.67	1.09	1.38	0.43	0.43	0.34	up
TraesCS4A02G433200	CBFII-5.3 [Source:UniProtKB/TrEMBL;Acc:A0MPJ2]	0.4	0.51	0.76	0.03	0	0.1	up
TraesCS4A02G442400	-	1.91	2.03	2.66	0.68	0.87	0.33	up
TraesCS4A02G445100	-	0.89	0.89	1.17	0.19	0.18	0.19	up
TraesCS4A02G452600	MYB-related protein [Source:UniProtKB/TrEMBL;Acc:G9DRB1]	2.08	1.75	1.61	0.92	0.55	0.64	up
TraesCS4A02G468400	-	0.17	0.24	0.16	0	0	0	up
TraesCS4A02G470500	-	2.37	2.39	2.3	0.83	1.01	1.35	up
TraesCS4A02G474100	-	0.9	1.29	1.05	0.21	0.53	0.66	up
TraesCS4B02G000900	-	10.83	9.98	9.09	3.32	3.46	3.64	up
TraesCS4B02G015200	-	10.86	9.6	10.23	4.23	4.84	3.47	up
TraesCS4B02G016500	-	4.31	6.91	3.9	1.34	0.65	0.26	up
TraesCS4B02G021700	-	2.57	2.35	2.86	0.73	0.47	0.8	up
TraesCS4B02G025400	-	2.43	2.26	2.43	0.46	0.28	0.54	up
TraesCS4B02G027100	-	28.08	27.78	28.45	9.9	9.21	9.37	up
TraesCS4B02G037700	Lipoxygenase [Source:UniProtKB/TrEMBL;Acc:A0A1D6RYF1]	10.23	10.68	11.06	3.49	3.43	3.05	up
TraesCS4B02G052000	Phytochrome A, Photorecepto [Source: Projected from Oryza sativa (Os03g0719800)]	1.5	1.33	1.52	0.61	0.59	0.73	up
TraesCS4B02G054400	-	39.15	38.89	37.97	7.31	7.18	7.48	up
TraesCS4B02G071500	-	1.75	1.24	2.07	0.45	0.4	0.46	up
TraesCS4B02G077900	-	18.55	18.92	17.1	8.86	8.98	8.32	up
TraesCS4B02G081700	-	7.74	7.01	6.76	3.26	2.17	2.48	up
TraesCS4B02G081800	-	4.51	4.69	6.14	1.62	2.12	2.73	up
TraesCS4B02G081900	-	0.58	0.74	0.14	0	0.14	0.03	up
TraesCS4B02G082300	-	27.32	23.71	23.33	10.98	11.35	10.42	up
TraesCS4B02G084800	COBRA-like protein [Source:UniProtKB/TrEMBL;Acc:A0A1D5XUN6]	1.24	1.06	1.58	0.66	0.41	0.61	up
TraesCS4B02G088600	-	0.58	0.53	0.73	0.21	0.23	0.13	up
TraesCS4B02G092400	-	2.9	2.88	3.25	1.53	1.2	1.38	up
TraesCS4B02G092500	-	2.53	2.44	1.73	0.33	0.54	0.31	up
TraesCS4B02G092700	-	1.76	2.21	2.16	0.45	0.34	0.59	up
TraesCS4B02G106200	-	1.65	0.64	0.92	0.17	0.17	0.4	up
TraesCS4B02G112500	-	9.5	11.35	9.18	3.61	4.61	3.73	up
TraesCS4B02G116700	-	1.57	1.13	1.44	0.43	0.49	0.59	up
TraesCS4B02G120900	-	26.76	30.68	28.31	14.2	14.59	10.11	up
TraesCS4B02G139500	-	0.92	0.69	1.22	0.06	0.12	0.16	up
TraesCS4B02G142500	-	3.71	2.6	3.11	1.17	1.48	1.43	up
TraesCS4B02G170500	-	0.43	0.42	0.45	0.14	0.08	0.13	up
TraesCS4B02G174100	-	2.09	2.28	1.51	0.3	0.54	0.31	up
TraesCS4B02G182900	Calcium-binding protein CP1 [Source:Projected from Arabidopsis thaliana (AT5G49480) UniProtKB/Swiss-Prot;Acc:Q9FDX6]	10.88	12.15	11.68	5.27	6.39	4.59	up
TraesCS4B02G186100	-	4.98	4.9	4.11	1.88	2.19	2.39	up
TraesCS4B02G186300	-	1.8	1.62	2.03	0.51	0.4	0.29	up
TraesCS4B02G200800	-	1.58	1.39	1.92	0.65	0.79	0.28	up
TraesCS4B02G218900	-	3.36	2.32	3.05	1.63	1.13	1.22	up
TraesCS4B02G225500	3-ketoacyl-CoA synthase [Source:UniProtKB/TrEMBL;Acc:A0A341U1L8]	0.83	0.95	1.02	0.35	0.33	0.29	up
TraesCS4B02G226400	-	0.83	0.92	0.72	0.24	0.31	0.23	up
TraesCS4B02G226500	-	15.96	17.24	17.2	6.93	7.61	7.98	up
TraesCS4B02G228000	-	4.85	4.57	5.07	1.11	1.19	0.96	up
TraesCS4B02G234800	Protein DETOXIFICATION [Source:UniProtKB/TrEMBL;Acc:A0A1D5XHL6]	3.52	4.39	3.3	0.2	0.29	0.31	up
TraesCS4B02G237000	-	1.65	1.94	1.71	0.5	0.71	0.65	up
TraesCS4B02G245700	-	0.51	0.65	0.51	0.13	0.05	0.05	up
TraesCS4B02G245800	-	2.18	2.67	2.38	0.33	0.25	0.39	up
TraesCS4B02G245900	Transcription factor CRC [Source:Projected from Arabidopsis thaliana (AT1G69180) UniProtKB/TrEMBL;Acc:Q1PFF1]	14.92	15.59	15.63	5.13	4.74	5.11	up
TraesCS4B02G249100	-	2.36	1.35	1.78	0.32	0.37	0.21	up
TraesCS4B02G268700	-	7.71	7.52	7.19	1.95	2.47	2.23	up
TraesCS4B02G276700	-	6.93	7.36	7.13	3.38	3.5	3.56	up
TraesCS4B02G277200	-	29.8	27.32	28.25	12.93	11.97	12.48	up
TraesCS4B02G279900	-	0.09	0.07	0.04	0	0	0	up
TraesCS4B02G286400	-	1.38	1.16	0.85	0.12	0.3	0.22	up
TraesCS4B02G290400	CCAAT-binding transcription factor B [Source:UniProtKB/TrEMBL;Acc:Q6Q1C7]	35.47	36.04	33.2	12.98	13.42	12.53	up
TraesCS4B02G296900	TIFY domain-containing transcriptional regulator, Salt and dehydration stress toleranc [Source: Projected from Oryza sativa (Os03g0180800)]	1.4	1.09	0.87	0.26	0.47	0.13	up
TraesCS4B02G297100	-	27.63	30.58	32.69	14.51	14.03	12.12	up
TraesCS4B02G297500	3-ketoacyl-CoA synthase [Source:UniProtKB/TrEMBL;Acc:W5EIQ2]	34.36	36.38	34.65	15.66	16.05	14.72	up
TraesCS4B02G299700	-	39.65	43.85	43.74	9.68	12.75	10.25	up
TraesCS4B02G302200	-	0.23	0.19	0.09	0	0	0	up
TraesCS4B02G302600	-	8.4	7.67	7.1	1.82	2.96	3.19	up
TraesCS4B02G305400	-	0.97	1.15	1.35	0.49	0.4	0.43	up
TraesCS4B02G306500	-	12.97	14.12	12	5.6	5.6	5.26	up
TraesCS4B02G313800	Cytokinin riboside 5'-monophosphate phosphoribohydrolase [Source:UniProtKB/TrEMBL;Acc:A0A1D6DE67]	1.16	1.31	1.53	0.49	0.36	0.71	up
TraesCS4B02G319900	Non-specific serine/threonine protein kinase [Source:UniProtKB/TrEMBL;Acc:A0A1D5XN49]	1.66	1.45	1.15	0.29	0.16	0.2	up
TraesCS4B02G322100	MLO-like protein [Source:UniProtKB/TrEMBL;Acc:A0A341UIF5]	0.14	0.35	0.27	0.04	0	0	up
TraesCS4B02G327200	-	1.35	1.18	1.2	0.33	0.72	0.28	up
TraesCS4B02G332500	-	1.26	1.53	1.15	0.17	0.25	0.23	up
TraesCS4B02G340500	-	2.06	2.14	1.86	0.8	0.8	0.97	up
TraesCS4B02G341400	-	1.23	1.16	1.47	0.41	0.43	0.6	up
TraesCS4B02G343500	-	0.38	0.33	0.31	0.02	0.09	0.04	up
TraesCS4B02G349500	-	3.7	3.86	3.92	1.66	1.68	1.72	up
TraesCS4B02G350800	Histone H4 [Source:UniProtKB/TrEMBL;Acc:A0A1D5XN63]	109.74	94.51	104.75	47.34	46.63	46.57	up
TraesCS4B02G355300	-	2.04	2.41	2.26	1.06	1.35	0.8	up
TraesCS4B02G358200	-	10.17	10.76	9.29	2.08	2.77	2.26	up
TraesCS4B02G358400	-	4.39	5.22	5.47	1.08	1.31	0.85	up
TraesCS4B02G358500	-	2.87	3.84	2.93	1.22	1	1.02	up
TraesCS4B02G360900	-	4.19	6.59	6.41	1.73	1.65	1.23	up
TraesCS4B02G388500	-	1.03	0.9	0.82	0.16	0.11	0.26	up
TraesCS4B02G388700	Glycosyltransferase [Source:UniProtKB/TrEMBL;Acc:A0A1D6DH60]	0.12	0.21	0.06	0	0	0	up
TraesCS4D02G002000	-	12.11	12.61	12.69	4.69	5.1	4.38	up
TraesCS4D02G010300	-	0.68	0.54	0.52	0.16	0.24	0.08	up
TraesCS4D02G013400	-	12.86	13.34	14.69	5.99	7.81	5.05	up
TraesCS4D02G014900	-	7.57	7.94	5.83	0.76	3	0.58	up
TraesCS4D02G015300	-	6.59	9.53	7.01	3.02	5.06	3.18	up
TraesCS4D02G019400	-	21.94	19.03	19.53	8.15	11.03	9.77	up
TraesCS4D02G020900	-	4.92	6.18	6.65	1.49	1.28	1.36	up
TraesCS4D02G021300	Hexosyltransferase [Source:UniProtKB/TrEMBL;Acc:W5EPF4]	0.83	1.07	0.63	0.07	0.06	0.03	up
TraesCS4D02G022500	-	6.25	6.84	6.32	1.2	1.51	1.51	up
TraesCS4D02G024900	-	11.73	13.65	10.88	2.92	3.19	2.85	up
TraesCS4D02G035200	-	13.54	13.83	13.91	5.03	5.17	4.85	up
TraesCS4D02G036000	-	1.37	1.47	1.17	0.46	0.43	0.56	up
TraesCS4D02G042100	-	25.39	27.19	28.31	11.45	12.08	8.97	up
TraesCS4D02G052200	Phytochrome [Source:UniProtKB/TrEMBL;Acc:A0A341UDS9]	8.84	8.02	8.46	4.08	3.99	3.79	up
TraesCS4D02G054500	-	27.07	27.87	25.57	10.7	10.08	9.29	up
TraesCS4D02G069100	Auxin-repressed protein [Source:UniProtKB/TrEMBL;Acc:A0A0M3LQU0]	150.87	155.6	159.93	23.07	26.59	21.34	up
TraesCS4D02G076400	Gibberellin stimulated transcript (Fragment) (Fragment) [Source:UniProtKB/TrEMBL;Acc:C8C4P9]	15.37	16.92	16.22	3.16	4.51	4.32	up
TraesCS4D02G080400	-	1.35	1.09	2	0.5	0.6	0.52	up
TraesCS4D02G082700	COBRA-like protein [Source:UniProtKB/TrEMBL;Acc:A0A1D5Y6M9]	3.67	3.52	3.46	1.2	0.91	0.53	up
TraesCS4D02G088400	-	1.25	0.88	1.22	0.64	0.61	0.34	up
TraesCS4D02G089200	-	0.92	0.72	1.05	0.24	0.31	0.46	up
TraesCS4D02G090500	-	10.64	9.17	9.6	4.32	5.31	4.17	up
TraesCS4D02G092900	-	14.61	12.66	13.12	5.96	5.81	6.07	up
TraesCS4D02G102500	E3 ubiquitin-protein ligase [Source:UniProtKB/TrEMBL;Acc:A0A1D5Y915]	16.99	15.55	15.66	5.63	5.29	5.63	up
TraesCS4D02G102900	-	1.78	1.29	1.61	0	0.2	0.17	up
TraesCS4D02G108100	-	0.33	0.36	0.41	0.06	0.03	0.04	up
TraesCS4D02G110000	-	7.85	6.24	7.72	2.74	3.49	2.17	up
TraesCS4D02G114300	-	1.98	1.8	1.4	0.84	0.73	0.89	up
TraesCS4D02G132300	-	12.76	13.06	13.68	6.21	5.61	6.15	up
TraesCS4D02G143300	-	0.81	1.57	0.99	0.21	0.12	0.24	up
TraesCS4D02G144900	-	2.89	2.6	2.81	1.25	1.42	1.68	up
TraesCS4D02G148300	3-ketoacyl-CoA synthase [Source:UniProtKB/TrEMBL;Acc:W5ETQ3]	8.67	8.92	8.83	3.92	4.6	4.03	up
TraesCS4D02G149100	-	2.69	2.27	2.28	1.03	1.15	1.27	up
TraesCS4D02G152500	Pumilio homolog 12 [Source:Projected from Arabidopsis thaliana (AT5G56510) UniProtKB/Swiss-Prot;Acc:Q9LVC3]	0.65	0.8	0.5	0.33	0.22	0.18	up
TraesCS4D02G172600	-	1.45	1.52	1.41	0.63	0.79	0.52	up
TraesCS4D02G174200	Similar to Cytochrome P450 CYP714B3 [Source: Projected from Oryza sativa (Os03g0332100)]	2.72	2.45	2.78	1.13	1.17	0.97	up
TraesCS4D02G176100	-	3.53	3.83	3.16	1.11	1.06	0.52	up
TraesCS4D02G177000	-	23.83	23.08	23.55	9.77	9.99	9.86	up
TraesCS4D02G184000	-	2.28	2.36	2.71	0.59	1.1	0.84	up
TraesCS4D02G187500	-	4.14	5.78	6.63	1.53	2.3	2.3	up
TraesCS4D02G201100	-	11.75	12.48	9.66	2.65	3.44	4.09	up
TraesCS4D02G201800	-	2.38	2.38	1.77	0.8	0.97	0.39	up
TraesCS4D02G206600	-	0.09	0.11	0.07	0	0	0	up
TraesCS4D02G214500	-	0.27	0.35	0.34	0.07	0	0.04	up
TraesCS4D02G217200	-	1.33	1.34	1.54	0.66	0.55	0.82	up
TraesCS4D02G219100	-	3.34	3.08	3.14	0.63	0.84	0.77	up
TraesCS4D02G221500	-	5.27	5.91	5.46	2.53	2.86	2.08	up
TraesCS4D02G222800	-	1.6	1.88	1.16	0.71	0.66	0.64	up
TraesCS4D02G224300	-	1.9	2.46	2.54	0.93	1.21	0.89	up
TraesCS4D02G227200	-	19.88	20.87	18.96	7.57	7.65	7.88	up
TraesCS4D02G233500	Pentatricopeptide repeat-containing protein At4g37170 [Source:Projected from Arabidopsis thaliana (AT4G37170) UniProtKB/Swiss-Prot;Acc:O23169]	0.37	0.67	0.35	0	0	0	up
TraesCS4D02G235900	-	0.58	0.99	1.44	0.15	0.13	0.06	up
TraesCS4D02G236000	Protein DETOXIFICATION [Source:UniProtKB/TrEMBL;Acc:A0A341UM13]	3.56	3.55	3.51	0.43	0.43	0.23	up
TraesCS4D02G238900	-	1.93	2.2	2.4	0.87	0.81	0.6	up
TraesCS4D02G239400	-	4.21	5.51	4.66	1.4	1.7	1.07	up
TraesCS4D02G245200	MIKC-type MADS-box transcription factor WM4 [Source:UniProtKB/TrEMBL;Acc:A9J1W7]	1.34	2.16	1.28	0.36	0.1	0.36	up
TraesCS4D02G245300	Transcription factor CRC [Source:Projected from Arabidopsis thaliana (AT1G69180) UniProtKB/TrEMBL;Acc:Q1PFF1]	22.09	19.71	18.94	7.78	8.96	10.12	up
TraesCS4D02G254500	-	0.36	0.41	0.52	0	0	0	up
TraesCS4D02G255800	-	6.16	6.48	6.27	1.89	1.1	1.27	up
TraesCS4D02G261600	Homeodomain-leucine zipper transcription factor, Regulation of panicle exsertio [Source: Projected from Oryza sativa (Os03g0198600)]	0.49	0.3	0.58	0.05	0.07	0.03	up
TraesCS4D02G267300	Protein UPSTREAM OF FLC [Source:Projected from Arabidopsis thaliana (AT5G10150) UniProtKB/Swiss-Prot;Acc:Q9LX14]	22.55	23.23	23.43	10.16	12.89	9.7	up
TraesCS4D02G268000	-	7.91	7.84	7.41	2.2	2.22	1.81	up
TraesCS4D02G275300	-	6.69	6.95	6.44	2.58	3	3.02	up
TraesCS4D02G275700	-	0.51	0.83	0.85	0.27	0.37	0.29	up
TraesCS4D02G275800	-	15.4	14.86	13.39	7.03	7.23	6.64	up
TraesCS4D02G276000	-	12.44	14.73	14.27	6.68	7.98	5.44	up
TraesCS4D02G276100	-	2.65	2.06	2.39	0.03	0.1	0.15	up
TraesCS4D02G284600	-	1.9	1.87	1.67	0.12	0.42	0.14	up
TraesCS4D02G285100	-	1.25	1.34	1.49	0.09	0.14	0.12	up
TraesCS4D02G286200	-	0.45	0.33	0.84	0.15	0	0.04	up
TraesCS4D02G289500	-	4.95	4.53	4.21	1.89	1.7	2.17	up
TraesCS4D02G289600	CCAAT-box transcription factor complex WHAP6 [Source:UniProtKB/TrEMBL;Acc:Q6Q1C5]	47.21	45.75	45.21	19.33	17.49	20.79	up
TraesCS4D02G298600	-	14.78	18.84	16.45	4.38	5.64	3.28	up
TraesCS4D02G301300	Aspartyl protease AED3 [Source:Projected from Arabidopsis thaliana (AT1G09750) UniProtKB/Swiss-Prot;Acc:O04496]	13.9	13.96	14.23	5.89	7.02	5.25	up
TraesCS4D02G303900	-	1.15	1.47	1.23	0.31	0.3	0.43	up
TraesCS4D02G305800	-	3.69	2.42	3.74	0	0	0	up
TraesCS4D02G310100	-	3.29	3.46	2.8	1.56	1.49	1.17	up
TraesCS4D02G316500	Non-specific serine/threonine protein kinase [Source:UniProtKB/TrEMBL;Acc:W5EI94]	1.17	1.08	0.73	0.6	0.39	0.31	up
TraesCS4D02G318700	MLO-like protein [Source:UniProtKB/TrEMBL;Acc:A0A1D5XY39]	0.32	0.35	0.34	0.01	0.02	0	up
TraesCS4D02G325700	-	2.41	2.25	1.68	0.24	0.39	0.48	up
TraesCS4D02G325800	-	1.37	1.73	1.29	0.17	0.11	0.17	up
TraesCS4D02G326200	-	0.55	0.63	0.56	0.18	0.19	0.21	up
TraesCS4D02G334800	-	70.1	69.37	68.44	21.9	19.55	22.14	up
TraesCS4D02G338500	-	7.94	6.71	6.4	3.29	2.64	2.63	up
TraesCS4D02G344300	-	12.04	12.07	9.77	2.71	2.96	2.93	up
TraesCS4D02G345200	-	2.92	2.99	2.66	1.34	1.12	1.03	up
TraesCS4D02G348600	Peroxisomal protein, Response to salt and low nitrogen stresse [Source: Projected from Oryza sativa (Os03g0117100)]	2.93	3.87	3.79	1.25	1.18	1.02	up
TraesCS4D02G348700	-	1.53	1.72	1.77	0.69	0.84	0.77	up
TraesCS4D02G350000	-	1.45	1.23	1.87	0.44	0.67	0.4	up
TraesCS4D02G351700	-	12.11	11.65	13.68	3.77	4.53	3.6	up
TraesCS4D02G351800	-	11.07	10.38	10.12	2.89	2.92	2.85	up
TraesCS4D02G353900	-	5.39	4.87	3.55	0.52	1.42	1.13	up
TraesCS4D02G361700	-	2.39	3.52	2.6	1.03	1.62	0.9	up
TraesCS4D02G364800	-	4.34	3.88	3.33	1.19	1.05	0.96	up
TraesCS5A02G013000	-	5.35	6.02	4.82	1.8	1.49	1.6	up
TraesCS5A02G013100	Receptor protein-tyrosine kinase CEPR1 [Source:Projected from Arabidopsis thaliana (AT5G49660) UniProtKB/Swiss-Prot;Acc:Q9FGL5]	0.18	0.36	0.3	0.1	0.01	0.04	up
TraesCS5A02G014200	-	1.43	1.77	1.71	0.65	0.52	0.5	up
TraesCS5A02G016500	-	0.17	0.24	0.24	0	0	0.02	up
TraesCS5A02G029800	-	18.28	18.84	18.01	8.49	8.86	7.73	up
TraesCS5A02G029900	-	18.23	19.73	18.8	3.42	3.1	3.8	up
TraesCS5A02G034800	-	11.99	11.33	10.72	3.13	4.61	2.93	up
TraesCS5A02G049300	-	1.65	1.55	1.03	0.5	0.75	0.27	up
TraesCS5A02G049400	-	1.72	1.22	1.44	0.28	0.45	0.2	up
TraesCS5A02G057500	-	5.8	6.5	6.84	1.31	0.99	1.59	up
TraesCS5A02G063100	HVA22-like protein [Source:UniProtKB/TrEMBL;Acc:A0A1D5YVN8]	24.86	25.87	24.69	7.24	6.17	6.97	up
TraesCS5A02G063900	-	0.12	0.31	0.31	0.03	0.06	0.02	up
TraesCS5A02G072800	-	5.24	5.7	4.65	1.85	2.12	1.85	up
TraesCS5A02G077300	-	6.91	8.56	6.85	1.48	2.48	1.91	up
TraesCS5A02G081600	L-type lectin-domain containing receptor kinase S.4 [Source:Projected from Arabidopsis thaliana (AT3G55550) UniProtKB/Swiss-Prot;Acc:Q9M2S4]	1.34	1.38	1.69	0.91	0.74	0.46	up
TraesCS5A02G083100	-	0.96	1.14	0.87	0.52	0.26	0.28	up
TraesCS5A02G083700	-	3.13	2.64	3.17	0.95	0.64	0.53	up
TraesCS5A02G090000	-	9.45	8.81	8.56	0.95	0.95	1.09	up
TraesCS5A02G092000	-	25.31	21.15	21.58	4.69	4.51	3.72	up
TraesCS5A02G092800	-	2.57	3.14	2.47	1.19	1.13	1.48	up
TraesCS5A02G115100	-	0.98	1.01	0.91	0.27	0.31	0.5	up
TraesCS5A02G126200	-	2.51	2.33	2.35	1.1	0.82	0.8	up
TraesCS5A02G128600	TFL1-A [Source:UniProtKB/TrEMBL;Acc:W5EXP9]	0.73	1.12	0.76	0.15	0.33	0.32	up
TraesCS5A02G129500	-	5.66	6.27	5.58	2.85	2.81	2.69	up
TraesCS5A02G132400	-	0.31	0.31	0.13	0.01	0.05	0.01	up
TraesCS5A02G132500	Phosphatidylinositol 4-phosphate 5-kinase [Source:UniProtKB/TrEMBL;Acc:A0A341UUT3]	0.43	0.53	0.55	0.11	0.05	0.06	up
TraesCS5A02G134700	-	5.22	5.1	5.43	1.59	2.35	2.17	up
TraesCS5A02G142000	Protein DETOXIFICATION [Source:UniProtKB/TrEMBL;Acc:A0A1D5YB53]	2.44	2.14	1.84	1.04	0.88	1.19	up
TraesCS5A02G144000	-	6.98	8.86	9.16	3.6	4.22	3.14	up
TraesCS5A02G145400	-	1.43	1.48	2.18	0.86	0.79	0.38	up
TraesCS5A02G148000	Non-specific serine/threonine protein kinase [Source:UniProtKB/TrEMBL;Acc:A0A1D5YC72]	9.45	9.52	10.07	4.62	4.14	4.31	up
TraesCS5A02G152500	-	2.23	2.64	2.53	1.11	1.21	1.15	up
TraesCS5A02G163600	-	8.55	8.72	7.94	2.49	2.22	2.12	up
TraesCS5A02G167100	-	3.24	3.05	3.11	1.21	0.5	0.34	up
TraesCS5A02G182300	Purple acid phosphatase [Source:UniProtKB/TrEMBL;Acc:A0A1D5YH27]	1.95	1.6	2.03	0.98	0.6	0.86	up
TraesCS5A02G185600	-	25.4	22.91	23.3	4.51	5.02	5.08	up
TraesCS5A02G185700	-	49.78	50.82	50.64	6.8	7.32	6.44	up
TraesCS5A02G189500	-	1.32	1.34	1.19	0.37	0.51	0.28	up
TraesCS5A02G189700	-	2.85	3.16	3.05	1.15	1.55	1.31	up
TraesCS5A02G190000	Trehalose 6-phosphate phosphatase [Source:UniProtKB/TrEMBL;Acc:A0A1D5YB76]	1.6	1.99	2.34	0.29	0.23	0.15	up
TraesCS5A02G195500	3-ketoacyl-CoA synthase [Source:UniProtKB/TrEMBL;Acc:A0A1D5YEA7]	13.97	15.56	15.34	6.73	8.4	5.62	up
TraesCS5A02G200500	Cyclin-D1-1 [Source:Projected from Arabidopsis thaliana (AT1G70210) UniProtKB/Swiss-Prot;Acc:P42751]	9.22	8.59	8.8	4	3.74	4.53	up
TraesCS5A02G207600	-	0.58	0.75	0.48	0.09	0	0.05	up
TraesCS5A02G211600	-	1.32	1.47	1.19	0.15	0.11	0.19	up
TraesCS5A02G225600	WRKY transcription factor, Transcriptional repressor, Pathogen defens [Source: Projected from Oryza sativa (Os09g0417600)]	1.47	1.17	1.19	0.5	0.5	0.46	up
TraesCS5A02G232400	-	1.77	1.06	1.39	0.35	0	0.2	up
TraesCS5A02G232600	-	0.75	1.31	1.22	0.1	0	0.06	up
TraesCS5A02G232700	-	9.72	10.96	10.59	3.68	3.73	3.41	up
TraesCS5A02G233700	-	1.58	2.13	1.82	0.81	0.72	0.62	up
TraesCS5A02G237200	-	5.08	4.6	4.74	1.78	1.96	2.37	up
TraesCS5A02G238400	-	0.59	0.7	0.53	0	0.03	0.06	up
TraesCS5A02G239500	-	0.38	0.5	0.42	0.1	0.06	0.13	up
TraesCS5A02G246800	-	10.08	10.46	9.59	3.91	3.93	3.29	up
TraesCS5A02G253200	-	0.51	0.73	0.47	0.12	0.14	0.15	up
TraesCS5A02G253700	-	4.89	6.24	4.19	1.32	1.9	1	up
TraesCS5A02G262800	-	22.16	22.47	24.98	4.23	4.28	3.94	up
TraesCS5A02G263200	-	8.19	7.34	7.64	2.08	1.48	1.73	up
TraesCS5A02G265200	-	2.38	2.48	1.86	1.02	1.04	0.83	up
TraesCS5A02G268300	-	0.6	0.71	1.54	0.16	0.09	0.35	up
TraesCS5A02G281000	-	0.42	0.49	0.37	0.02	0.08	0.09	up
TraesCS5A02G286800	MADS box protein [Source:UniProtKB/TrEMBL;Acc:Q718F3]	0.92	0.91	0.93	0	0	0	up
TraesCS5A02G289100	-	10.56	11.26	11.12	4.44	7.57	3.5	up
TraesCS5A02G289400	-	7.58	6.63	7.25	2.17	3.6	2.31	up
TraesCS5A02G289500	-	1.78	1.78	1.73	0.41	0.89	0.52	up
TraesCS5A02G292900	-	19.07	20.28	19.35	6.8	6.59	7.12	up
TraesCS5A02G304400	-	0.39	0.38	0.27	0.06	0.04	0.06	up
TraesCS5A02G311900	C-repeat binding factor 10 [Source:UniProtKB/TrEMBL;Acc:A0A1D5YFJ9]	0.08	0.18	0.42	0	0	0	up
TraesCS5A02G315700	RABA3 [Source:Projected from Arabidopsis thaliana (AT1G01200) UniProtKB/TrEMBL;Acc:A0A178W3F7]	0.93	1.44	0.96	0.51	0.45	0.22	up
TraesCS5A02G317200	Auxin-responsive protein [Source:UniProtKB/TrEMBL;Acc:W5FHG6]	1.39	1.81	1.59	0.66	0.68	0.62	up
TraesCS5A02G320300	-	4.99	4.55	4.23	1.53	1.43	1.35	up
TraesCS5A02G328400	-	2.17	1.99	2.22	0.95	0.49	0.29	up
TraesCS5A02G364200	CASP-like protein [Source:UniProtKB/TrEMBL;Acc:A0A1D5YAY9]	10.85	12.75	10.27	5.28	5.37	4.52	up
TraesCS5A02G368900	-	6.57	6.05	5.88	0.43	0.68	1.01	up
TraesCS5A02G373500	Similar to Nf-Y-A subunit [Source: Projected from Oryza sativa (Os03g0647600)]	10.08	10.27	11.89	1.82	2.01	1.83	up
TraesCS5A02G374600	-	8.97	9.6	8.62	2.44	2.77	2.3	up
TraesCS5A02G376300	-	3.49	2.78	3.15	0.99	0.97	0.73	up
TraesCS5A02G376500	-	0.44	0.58	0.48	0.16	0.14	0.2	up
TraesCS5A02G388800	-	0.19	0.12	0.15	0.01	0.02	0.04	up
TraesCS5A02G391700	MIKC-type MADS-box transcription factor WM6 [Source:UniProtKB/TrEMBL;Acc:Q5ETV1]	140.37	136.11	132.93	54.6	58.49	62.07	up
TraesCS5A02G393200	-	6.62	6.98	7.49	3.18	4.56	2.09	up
TraesCS5A02G402300	-	8.6	11.43	11.01	4.43	4.92	4.53	up
TraesCS5A02G402800	-	0.56	0.86	0.66	0.23	0.1	0.18	up
TraesCS5A02G403800	CASP-like protein [Source:UniProtKB/TrEMBL;Acc:A0A1D6D7W0]	0.56	0.3	0.63	0	0.08	0.05	up
TraesCS5A02G413700	-	2.58	2.84	2.96	1.28	1.16	1.24	up
TraesCS5A02G414200	-	3.94	4.92	4.29	0.92	0.87	0.96	up
TraesCS5A02G414300	-	6.55	5.35	6.34	2.95	2.73	3.13	up
TraesCS5A02G415100	-	3.62	3.53	1.86	0.46	0	0	up
TraesCS5A02G423900	-	1.47	1.25	1.08	0.49	0.38	0.62	up
TraesCS5A02G425000	-	1.04	1.07	1.44	0.41	0.38	0.42	up
TraesCS5A02G429700	-	5.37	5.95	7.28	2.57	3.43	2.47	up
TraesCS5A02G441300	-	0.99	1.05	0.73	0.14	0.14	0.21	up
TraesCS5A02G441900	-	10.57	8.65	8.48	4.33	4.14	4.82	up
TraesCS5A02G450000	-	52.68	56.5	58.2	14.83	22.88	13.19	up
TraesCS5A02G451400	-	4.93	4.92	5	1.98	2.08	2.25	up
TraesCS5A02G455800	-	17.33	17.79	18.37	7.31	7.41	6.49	up
TraesCS5A02G458100	-	1.77	1.43	1.34	0.76	0.57	0.58	up
TraesCS5A02G466300	-	1	1.33	1.11	0.43	0.61	0.31	up
TraesCS5A02G468300	-	81.07	84.23	86.85	29.61	30.05	27.74	up
TraesCS5A02G471700	-	12.77	13.94	13.38	4.76	5.61	3.4	up
TraesCS5A02G484800	-	18.58	18.61	20.61	8.98	10.35	8.14	up
TraesCS5A02G492000	Non-specific serine/threonine protein kinase [Source:UniProtKB/TrEMBL;Acc:A0A1D5YI73]	3.33	3.34	3.36	0.48	0.53	0.55	up
TraesCS5A02G496000	-	22.2	23.41	26.59	9.33	14.4	7.63	up
TraesCS5A02G496100	-	3.11	3.15	3.26	0.97	0.96	0.75	up
TraesCS5A02G503800	Cold acclimation protein WCOR615 [Source:UniProtKB/TrEMBL;Acc:P93614]	1.5	1.65	1.72	0.22	0.29	0.1	up
TraesCS5A02G507500	-	0.12	0.15	0.19	0	0	0	up
TraesCS5A02G508200	-	2.23	2.61	2.34	0.68	0.85	0.71	up
TraesCS5A02G511100	-	0.91	0.8	0.6	0.31	0.36	0.27	up
TraesCS5A02G512300	-	0.12	0.2	0.26	0	0.03	0	up
TraesCS5A02G518300	-	3.71	3.45	2.84	1.07	2.01	1.5	up
TraesCS5A02G524500	-	2.52	3.01	3.33	1.45	1.56	0.78	up
TraesCS5A02G527300	-	8.87	8.77	8.9	2.73	3.42	2.59	up
TraesCS5A02G527400	-	6.27	6.62	6.53	2.57	2.13	1.83	up
TraesCS5A02G537300	-	2.49	1.31	2.15	0.64	1.25	0.48	up
TraesCS5A02G552800	-	2.33	2.4	2.32	1.07	0.84	1.06	up
TraesCS5B02G002100	-	0.22	0.13	0.42	0.02	0	0.05	up
TraesCS5B02G010200	-	13.7	13.67	14.03	3.61	3.32	4.14	up
TraesCS5B02G028500	-	25.74	28.43	25.89	6.57	5.95	5.31	up
TraesCS5B02G054600	-	2.21	2.27	2.17	0.5	0.43	0.42	up
TraesCS5B02G059200	-	7.52	6.84	6.54	2.55	2.46	2.68	up
TraesCS5B02G059800	-	0.64	1.02	0.93	0.09	0.03	0.15	up
TraesCS5B02G075000	-	5.2	4.57	4.3	1.69	1.5	1.85	up
TraesCS5B02G077500	-	1.06	1.08	1.42	0.49	0.46	0.41	up
TraesCS5B02G078900	-	2.76	3.17	3.23	1.12	1.16	1.44	up
TraesCS5B02G086300	-	6.86	5.82	6.83	3.08	2.6	2.72	up
TraesCS5B02G089200	-	1.89	1.78	1.51	0.47	0.44	0.41	up
TraesCS5B02G089500	-	31.92	29.92	29.65	15.37	15.87	13.53	up
TraesCS5B02G095800	-	3.36	2.9	2.83	0.63	0.84	0.56	up
TraesCS5B02G098700	-	0.98	1.14	0.74	0.28	0.31	0.47	up
TraesCS5B02G098900	-	6.64	6.27	6.17	3.24	2.94	3.08	up
TraesCS5B02G119100	-	2.19	3.51	2.97	0.69	1.61	0.97	up
TraesCS5B02G127600	TFL1-A [Source:UniProtKB/TrEMBL;Acc:W5EXP9]	0.96	0.83	1.16	0.31	0.46	0.18	up
TraesCS5B02G128100	-	4.31	4.35	4.03	2.72	1.95	1.45	up
TraesCS5B02G132500	-	1.29	1.59	0.98	0.12	0.1	0.1	up
TraesCS5B02G136400	-	0.61	1.05	0.85	0.26	0.28	0.37	up
TraesCS5B02G154200	-	18.98	20.55	17.3	0.86	0.93	0.68	up
TraesCS5B02G156400	-	1.78	1.62	2.06	0.48	0.73	0.44	up
TraesCS5B02G160700	-	0.12	0.3	0.16	0.02	0	0	up
TraesCS5B02G160900	-	2.13	2.16	2.32	1.18	0.66	1.07	up
TraesCS5B02G161700	-	0.74	0.79	0.84	0.14	0.07	0.08	up
TraesCS5B02G177600	Zinc finger protein WIP6 [Source:Projected from Arabidopsis thaliana (AT1G13290) UniProtKB/Swiss-Prot;Acc:Q9FX68]	1.38	0.62	0.9	0.32	0.07	0.43	up
TraesCS5B02G183700	-	7.05	6.48	7.1	3.41	3.01	2.93	up
TraesCS5B02G183800	-	47.75	47.26	48.45	7.36	8.49	7	up
TraesCS5B02G187700	-	0.71	0.62	0.86	0.03	0.1	0.03	up
TraesCS5B02G193100	Trehalose 6-phosphate phosphatase [Source:UniProtKB/TrEMBL;Acc:A0A1D5ZBE4]	1.31	1.4	1.65	0.36	0.28	0.26	up
TraesCS5B02G199100	Cyclin-D1-1 [Source:Projected from Arabidopsis thaliana (AT1G70210) UniProtKB/Swiss-Prot;Acc:P42751]	5.66	5.37	5.55	1.74	1.78	1.73	up
TraesCS5B02G205900	-	0.87	0.91	0.67	0	0.11	0.05	up
TraesCS5B02G212300	-	2.33	1.65	1.84	0.46	0.6	0.74	up
TraesCS5B02G215300	-	1.39	1.17	1.33	0.34	0.31	0.32	up
TraesCS5B02G220000	S-adenosylmethionine decarboxylase proenzyme [Source:UniProtKB/TrEMBL;Acc:A0A1D5ZD18]	27.32	27.05	26.96	5.77	5.53	5.96	up
TraesCS5B02G227700	-	2.94	3.24	3.03	0.58	0.6	0.59	up
TraesCS5B02G231300	-	9.87	10.36	9.74	4.78	4.64	4.48	up
TraesCS5B02G232200	-	2.94	2.99	3.19	0.9	1.43	0.98	up
TraesCS5B02G232400	-	2.05	2.23	2.07	0.41	0.42	0.33	up
TraesCS5B02G236900	-	0.98	0.86	1.06	0	0	0.04	up
TraesCS5B02G237700	-	2.49	1.18	2.15	0.71	0.5	0.57	up
TraesCS5B02G238200	-	1.14	1.36	1.21	0.34	0.48	0.77	up
TraesCS5B02G240700	-	1.37	1.68	1.57	0.75	0.64	0.26	up
TraesCS5B02G249800	-	1.93	1.72	1.97	0.54	0.5	0.34	up
TraesCS5B02G252100	-	0.59	0.47	0.41	0.14	0.17	0.17	up
TraesCS5B02G252600	-	6.05	6.41	6.43	3.97	2.6	2.19	up
TraesCS5B02G258400	-	0.13	0.24	0.09	0	0	0	up
TraesCS5B02G261200	-	5.41	5.06	6.53	1.11	1.49	1.51	up
TraesCS5B02G261300	-	30.29	30.27	32.46	4.05	4.97	4.14	up
TraesCS5B02G262400	-	6.72	7.75	6.96	2.29	2.28	2.77	up
TraesCS5B02G264600	-	2.57	2.56	2.42	0.92	0.68	1.28	up
TraesCS5B02G264800	-	5.71	6	5.82	1.4	1.58	1.43	up
TraesCS5B02G267800	-	5.09	4.33	4.78	1.81	1.8	1.66	up
TraesCS5B02G272900	-	1.67	1.66	1.28	0.4	0.38	0.31	up
TraesCS5B02G277200	-	32.49	29.75	31.28	14.46	14.46	14.07	up
TraesCS5B02G279000	-	4.27	3.82	4.35	1.58	1.27	1.12	up
TraesCS5B02G286100	-	1.2	1.28	0.89	0	0.03	0.05	up
TraesCS5B02G288500	-	4.08	4.6	4.65	1.76	2.11	1.35	up
TraesCS5B02G289300	-	0.77	0.49	0.51	0.21	0.12	0.12	up
TraesCS5B02G292100	-	8.03	9.23	7.67	2.54	2.37	2.71	up
TraesCS5B02G300300	-	11.03	15.58	10.79	5.24	7.62	5.13	up
TraesCS5B02G302800	-	0.61	0.69	0.63	0.25	0.3	0.21	up
TraesCS5B02G303700	-	3.38	3.31	2.49	1.23	1.48	1.16	up
TraesCS5B02G304900	-	0.23	0.28	0.38	0.07	0.04	0.05	up
TraesCS5B02G309900	3-ketoacyl-CoA synthase [Source:UniProtKB/TrEMBL;Acc:A0A341VZ78]	1.5	1.86	1.89	0.49	0.54	0.52	up
TraesCS5B02G312700	CBFIIIc-3.1 (Fragment) [Source:UniProtKB/TrEMBL;Acc:A0MPJ6]	0.78	0.24	0.28	0	0	0	up
TraesCS5B02G312800	CBFIIIc-B10 [Source:UniProtKB/TrEMBL;Acc:A0MPJ9]	0.75	1.04	0.57	0	0	0.04	up
TraesCS5B02G313000	CBFIIIa-6.1 [Source:UniProtKB/TrEMBL;Acc:A0MPJ3]	4.56	3.88	3.83	0.96	1.19	0.68	up
TraesCS5B02G320500	-	4.05	3.82	3.65	0.9	1	1.24	up
TraesCS5B02G352000	-	0.91	1.3	1.36	0.07	0.21	0.22	up
TraesCS5B02G353400	Serine/threonine-protein kinase [Source:UniProtKB/TrEMBL;Acc:A0A1D5YZ46]	0.09	0.12	0.08	0	0	0	up
TraesCS5B02G366100	CASP-like protein [Source:UniProtKB/TrEMBL;Acc:A0A1D5Z4J4]	13.97	14.83	13.33	4.56	5.14	3.75	up
TraesCS5B02G375500	Similar to Nf-Y-A subunit [Source: Projected from Oryza sativa (Os03g0647600)]	11.42	11.56	10.8	3.73	3.74	4.17	up
TraesCS5B02G375900	-	3	2.86	2.5	0.19	0.09	0.13	up
TraesCS5B02G376600	-	19.2	20.74	20.86	5.47	7.87	5.5	up
TraesCS5B02G388800	-	2.76	3.35	3.49	1.07	2	0.89	up
TraesCS5B02G395100	-	2.86	3.07	2.68	0.89	0.99	1.51	up
TraesCS5B02G398000	-	3.67	3.96	3.84	1.31	1.31	1.19	up
TraesCS5B02G404000	-	15.09	17.23	15.91	5.75	6.51	5.21	up
TraesCS5B02G407200	-	21.24	21.36	19.33	8.75	8.98	7.6	up
TraesCS5B02G407600	-	0.42	0.6	0.29	0.08	0.14	0.04	up
TraesCS5B02G408600	CASP-like protein [Source:UniProtKB/TrEMBL;Acc:W5F8B9]	0.3	0.43	0.17	0	0	0	up
TraesCS5B02G426200	-	1.55	1.4	1.67	0.37	0.64	0.15	up
TraesCS5B02G427000	-	1.22	1.6	1.42	0.55	0.8	0.71	up
TraesCS5B02G429700	-	1.33	1.43	1.69	0.64	0.55	0.42	up
TraesCS5B02G445200	-	0.91	0.61	0.68	0.1	0.21	0.23	up
TraesCS5B02G463100	Chlorophyll a-b binding protein, chloroplastic [Source:UniProtKB/TrEMBL;Acc:W5FD35]	1.36	1.34	0.84	0.43	0.24	0.25	up
TraesCS5B02G465000	-	2.41	2.4	2.66	1.18	1.03	0.68	up
TraesCS5B02G465300	-	0.59	0.7	0.4	0.09	0.04	0.1	up
TraesCS5B02G471500	Purple acid phosphatase [Source:UniProtKB/TrEMBL;Acc:A0A1D5YZ91]	1.05	1	0.75	0.26	0.6	0.44	up
TraesCS5B02G474000	-	132.33	133.09	125.26	63.87	63.19	55.35	up
TraesCS5B02G480900	NAC domain-containing protein 2a-like protein [Source:UniProtKB/TrEMBL;Acc:F8QMB6]	56.9	56.03	54.6	16.34	17.99	16.91	up
TraesCS5B02G481700	-	10.7	10.68	10.6	5.37	4.49	5.46	up
TraesCS5B02G484000	-	1.99	3.18	3	1.14	1.39	1.21	up
TraesCS5B02G485400	-	1.48	1.71	1.42	0.51	0.74	0.41	up
TraesCS5B02G498100	-	1.88	1.6	1.74	0.56	0.71	0.38	up
TraesCS5B02G501400	-	16.24	15.78	15.9	6.59	6.92	6.85	up
TraesCS5B02G502200	-	0.56	0.45	0.7	0.08	0	0	up
TraesCS5B02G516900	-	1.88	1.71	1.12	0.76	0.49	0.78	up
TraesCS5B02G526900	-	1.44	1.2	1.17	0.43	0.4	0.55	up
TraesCS5B02G533100	-	8.45	7.38	7.49	3.4	3.56	3.66	up
TraesCS5B02G558100	-	2.88	2.79	2	0.82	0.91	0.66	up
TraesCS5B02G566700	-	0.92	1.03	0.97	0.17	0.17	0.24	up
TraesCS5B02G569100	-	0.18	0.3	0.24	0.07	0.06	0.06	up
TraesCS5D02G016300	-	2.32	2.24	2.73	0.8	1.08	1.11	up
TraesCS5D02G018300	-	4.76	3.57	4.78	2	1.86	2.13	up
TraesCS5D02G037800	-	21.45	20.14	21.19	3.42	4.08	2.28	up
TraesCS5D02G038800	-	0.3	0.42	0.56	0.02	0.03	0	up
TraesCS5D02G039300	Protease Do-like 5, chloroplastic [Source:Projected from Arabidopsis thaliana (AT4G18370) UniProtKB/Swiss-Prot;Acc:Q9SEL7]	2.07	2.06	1.82	0.71	0.6	1.15	up
TraesCS5D02G057300	-	2.61	3.84	2.59	1.01	1.02	1.29	up
TraesCS5D02G060200	-	1.41	0.89	0.96	0.07	0.18	0.2	up
TraesCS5D02G066100	-	0.95	1.18	1.24	0.37	0.7	0.2	up
TraesCS5D02G068800	-	8.26	8.2	7.31	1.95	1.74	1.87	up
TraesCS5D02G072700	-	0.71	0.71	0.84	0.16	0.1	0.05	up
TraesCS5D02G074300	HVA22-like protein [Source:UniProtKB/TrEMBL;Acc:W5G185]	30.4	29.82	29.65	12.62	11.83	12.71	up
TraesCS5D02G085600	-	3.48	4.59	3.86	1.08	1.68	1.23	up
TraesCS5D02G095000	-	5.23	4.88	5.54	2.04	2.24	2.05	up
TraesCS5D02G095900	-	41.85	41	42.01	18.17	19.19	19.13	up
TraesCS5D02G102100	-	12.21	11.88	12	3.89	3.43	3.89	up
TraesCS5D02G102800	-	1.24	1.6	0.91	0.05	0.17	0.13	up
TraesCS5D02G118200	MADS-box transcription factor TaAGL31 [Source:UniProtKB/TrEMBL;Acc:Q1G161]	4.47	4.11	4.32	1.76	1.76	1.31	up
TraesCS5D02G126700	-	2.57	2.63	3.08	1.15	1.19	1.2	up
TraesCS5D02G134400	-	2.91	3.57	3.03	1.13	1.06	1.4	up
TraesCS5D02G134800	-	2.85	3.2	2.6	0.61	0.91	0.58	up
TraesCS5D02G136300	TFL1-D [Source:UniProtKB/TrEMBL;Acc:W5FWM0]	2.91	1.58	2.1	0.71	0.47	0.45	up
TraesCS5D02G139600	-	7.49	5.88	6.66	2.74	3.03	2.89	up
TraesCS5D02G140600	-	1.68	1.86	1.74	0.39	0.44	0.56	up
TraesCS5D02G145800	-	1.1	1.33	1.38	0.34	0.69	0.61	up
TraesCS5D02G154300	-	2.99	3.28	2.87	1.33	1.32	1.42	up
TraesCS5D02G162600	-	3.09	2.53	3.31	1	1.21	1.1	up
TraesCS5D02G168600	-	3.91	4.33	4.02	1.68	2.1	1.59	up
TraesCS5D02G175800	-	0.32	0.43	0.57	0.11	0.09	0.06	up
TraesCS5D02G184400	Zinc finger protein WIP6 [Source:Projected from Arabidopsis thaliana (AT1G13290) UniProtKB/Swiss-Prot;Acc:Q9FX68]	1.06	1.46	1.06	0.52	0.26	0.37	up
TraesCS5D02G190700	-	10.26	10.03	9.7	4.16	4.35	4.41	up
TraesCS5D02G190800	WRKY transcription factor [Source:UniProtKB/TrEMBL;Acc:A0MAV0]	22.23	22.58	24.86	5.57	6.15	5.86	up
TraesCS5D02G195300	-	0.7	0.84	0.65	0.08	0.07	0.09	up
TraesCS5D02G195500	3-ketoacyl-CoA synthase [Source:UniProtKB/TrEMBL;Acc:A0A1D6S671]	9.07	8.03	7.88	2.65	2.76	1.85	up
TraesCS5D02G200800	Trehalose 6-phosphate phosphatase [Source:UniProtKB/TrEMBL;Acc:A0A0C4BJY4]	1.11	1.26	1.21	0.2	0.11	0.14	up
TraesCS5D02G201000	-	0.21	0.1	0.2	0.04	0	0	up
TraesCS5D02G201200	-	2.37	2.1	2.4	0.91	1.08	0.94	up
TraesCS5D02G202100	-	0.44	0.49	0.33	0.09	0.06	0.16	up
TraesCS5D02G206200	Cyclin-D1-1 [Source:Projected from Arabidopsis thaliana (AT1G70210) UniProtKB/Swiss-Prot;Acc:P42751]	13.59	12.59	14.75	5.2	4.81	4.52	up
TraesCS5D02G213700	-	2.26	1.93	1.72	0.12	0	0.27	up
TraesCS5D02G221800	-	1.51	1.23	1.58	0.66	0.76	0.6	up
TraesCS5D02G222300	-	4	4.51	4.56	0.95	0.93	1.11	up
TraesCS5D02G232900	-	18.76	19.91	19.74	5.74	6.49	5.24	up
TraesCS5D02G240600	-	1.81	1.84	1.86	0.73	1.03	0.75	up
TraesCS5D02G240800	-	1.69	1.55	1.49	0.71	0.46	0.52	up
TraesCS5D02G242400	Hexosyltransferase [Source:UniProtKB/TrEMBL;Acc:A0A1D5ZKV8]	2.59	3.02	2.7	1.15	1.05	1.45	up
TraesCS5D02G244500	-	3.56	4.14	3.73	1.47	1.66	1.81	up
TraesCS5D02G245300	-	0.82	1	0.78	0.08	0	0.03	up
TraesCS5D02G250600	-	0.24	0.1	0.29	0	0	0	up
TraesCS5D02G252300	-	3.58	4.31	3.64	1.45	1.71	1.05	up
TraesCS5D02G260300	-	3.92	4.75	4.11	1.64	1.98	1.6	up
TraesCS5D02G261000	-	0.92	0.75	0.71	0.07	0.21	0.11	up
TraesCS5D02G270400	-	23.98	24.32	25.63	4.05	4.47	3.05	up
TraesCS5D02G271100	A20/AN1 zinc-finger protein, Response to multiple biotic stresses, Regulation of abiotic stress response [Source: Projected from Oryza sativa (Os09g0486500)]	23.1	25.11	25.55	9.68	9.73	9.36	up
TraesCS5D02G273000	-	3.14	3.41	3.29	1.72	1.57	1.43	up
TraesCS5D02G273100	-	4.4	4.91	4.35	1.41	1.46	1.58	up
TraesCS5D02G276300	-	0.85	0.96	0.89	0	0.28	0.23	up
TraesCS5D02G280200	-	1.06	1.95	1.25	0.06	0.23	0.2	up
TraesCS5D02G283600	-	1.37	1.91	1.95	0.2	0.35	0.26	up
TraesCS5D02G283800	-	5.86	6.15	6.32	2.29	3.11	1.96	up
TraesCS5D02G284800	-	34.48	37.47	35.89	16.85	17.85	15.51	up
TraesCS5D02G294500	MADS box protein [Source:UniProtKB/TrEMBL;Acc:Q718F3]	1.17	1.3	0.77	0.06	0.02	0.09	up
TraesCS5D02G297000	-	11.04	14.11	11.62	4.47	5.02	4.4	up
TraesCS5D02G297300	-	5.72	5.65	5.15	2.25	2.13	2.06	up
TraesCS5D02G297400	-	4.98	4.26	3.83	2.23	2.55	1.38	up
TraesCS5D02G300100	-	14.53	14.4	15.01	3.35	2.7	2.37	up
TraesCS5D02G304900	-	1.95	2.06	1.65	0.89	0.61	0.84	up
TraesCS5D02G311300	-	0.23	0.46	0.33	0.09	0.07	0.07	up
TraesCS5D02G317400	CBFIVd-D22 [Source:UniProtKB/TrEMBL;Acc:A0MPM5]	0.92	0.68	0.86	0.13	0.07	0	up
TraesCS5D02G318300	C-repeat binding factor [Source:UniProtKB/TrEMBL;Acc:A0MPL7]	0.68	0.76	0.71	0.08	0.05	0.09	up
TraesCS5D02G318799	CBFIIIc-D3 [Source:UniProtKB/TrEMBL;Acc:A0MPJ8]	1.08	0.76	1.24	0.1	0.09	0	up
TraesCS5D02G323100	-	3.46	3.29	2.53	1.44	1.46	1.31	up
TraesCS5D02G326200	-	6.04	6.38	5.29	1.33	1.3	1.45	up
TraesCS5D02G328600	-	1.61	1.61	1.3	0.77	0.64	0.47	up
TraesCS5D02G334300	-	3.87	3.91	4.05	1.5	1.97	1.52	up
TraesCS5D02G334900	-	1.31	0.76	0.82	0	0.08	0	up
TraesCS5D02G339900	-	0.07	0.07	0.05	0	0	0	up
TraesCS5D02G351400	-	23.74	22.04	21.92	8.52	8.38	10.11	up
TraesCS5D02G361800	-	1.05	1.41	1.29	0.31	0.3	0.05	up
TraesCS5D02G362500	-	2.62	1.5	3.23	0.67	1.08	0.76	up
TraesCS5D02G367300	-	0.73	0.71	0.66	0.39	0.24	0.36	up
TraesCS5D02G373100	CASP-like protein [Source:UniProtKB/TrEMBL;Acc:A0A1D5ZSA9]	11.76	12.72	11.89	5.67	6.36	5.11	up
TraesCS5D02G373600	Serine/threonine-protein kinase [Source:UniProtKB/TrEMBL;Acc:W5FUT9]	0.25	0.11	0.24	0.03	0.03	0.03	up
TraesCS5D02G378400	-	2.25	2.33	2.03	0.21	0.32	0.28	up
TraesCS5D02G378600	-	0.33	0.09	0.63	0	0	0	up
TraesCS5D02G383000	Similar to Nf-Y-A subunit [Source: Projected from Oryza sativa (Os03g0647600)]	17.17	17.47	18.51	3.88	4.8	4.36	up
TraesCS5D02G383500	9-cis epoxycarotenoid dioxygenase [Source:UniProtKB/TrEMBL;Acc:A0A0M4UGS6]	1.56	1.15	1.01	0.13	0.06	0.15	up
TraesCS5D02G384300	-	8.48	9.15	8.56	3.44	3.55	2.15	up
TraesCS5D02G392200	-	4.3	4.57	3.87	2.38	1.46	2.01	up
TraesCS5D02G393400	-	2.13	2.61	2.83	1.01	0.87	0.52	up
TraesCS5D02G399900	-	0.39	0.64	0.41	0.08	0.02	0.04	up
TraesCS5D02G400800	oligopeptide transporter [Source:Projected from Arabidopsis thaliana (AT4G16370) TAIR;Acc:AT4G16370]	1.2	1	0.86	0.24	0.25	0.31	up
TraesCS5D02G401500	-	14.51	13.9	16.14	1.84	2.22	1.98	up
TraesCS5D02G403500	Glycosyltransferase [Source:UniProtKB/TrEMBL;Acc:A0A1D5ZXJ2]	2.28	1.78	1.88	0.52	0.53	0.78	up
TraesCS5D02G408500	-	15.57	15.26	17.35	5.23	6.5	5.69	up
TraesCS5D02G413900	CASP-like protein [Source:UniProtKB/TrEMBL;Acc:W5FSM7]	0.72	0.59	0.7	0.12	0.13	0.24	up
TraesCS5D02G422200	-	0.92	1.38	1.13	0.19	0.35	0.35	up
TraesCS5D02G422700	-	2.42	2.77	2.24	0.91	0.84	0.54	up
TraesCS5D02G428900	-	1.46	1.3	1.05	0.3	0.42	0.31	up
TraesCS5D02G432500	-	1.78	0.81	2	0.39	0.23	0.1	up
TraesCS5D02G433400	-	2.48	2.63	3.04	0.8	1.35	0.66	up
TraesCS5D02G448500	-	0.36	0.34	0.4	0.11	0.02	0.02	up
TraesCS5D02G455400	-	1.44	1.39	1.62	0.59	0.63	0.54	up
TraesCS5D02G479100	-	1.27	1.32	1.08	0.42	0.58	0.27	up
TraesCS5D02G481200	-	45.78	43.1	46.38	19.57	19.65	19.72	up
TraesCS5D02G482000	-	15.73	16.04	14.94	5.86	6.54	5.26	up
TraesCS5D02G482600	-	0.83	0.97	0.79	0.25	0.23	0.24	up
TraesCS5D02G484000	-	22.2	23.73	20.63	7.72	10.43	6.57	up
TraesCS5D02G485500	-	0.71	1.31	0.94	0.32	0.16	0.12	up
TraesCS5D02G491900	-	5.7	6.68	5.54	0.71	0.95	0.7	up
TraesCS5D02G503400	-	0.43	0.36	0.52	0.12	0.08	0.09	up
TraesCS5D02G505100	-	4.24	4.76	4.35	1.77	1.82	1.83	up
TraesCS5D02G511900	-	2.39	2.09	1.57	0.58	0.9	0.53	up
TraesCS5D02G521600	Protein DETOXIFICATION 54 [Source:Projected from Arabidopsis thaliana (AT1G71870) UniProtKB/Swiss-Prot;Acc:Q9LE20]	5.49	6.05	5.36	2.19	2.76	2.31	up
TraesCS5D02G532200	-	2.98	2.19	2.96	1.18	1.14	1.52	up
TraesCS5D02G537600	-	2.85	2.27	2.62	0.56	0.72	0.63	up
TraesCS5D02G554300	-	3.83	4.33	4.04	1.32	1.84	1.02	up
TraesCS5D02G564500	-	2.22	2.91	2.29	0.49	0.66	0.69	up
TraesCS5D02G565000	-	19.89	20.78	21.59	8.45	9.47	9.83	up
TraesCS6A02G002000	-	2.59	3.7	3.11	1.26	2.03	1.15	up
TraesCS6A02G036600	-	83.9	94.98	89.61	31.26	44.26	41.83	up
TraesCS6A02G099000	-	9.52	10.53	10.72	2.28	2.95	2.49	up
TraesCS6A02G115400	-	8.9	10	10.13	2.95	3.3	3.25	up
TraesCS6A02G123300	-	2.69	2.88	3.34	1.57	1.38	1.31	up
TraesCS6A02G132800	-	1.1	0.85	1.08	0.49	0.35	0.32	up
TraesCS6A02G139600	-	3.68	3.83	3.3	1.51	1.32	1.28	up
TraesCS6A02G139700	-	37.32	38.21	36.99	16.91	20.41	16.84	up
TraesCS6A02G146900	WRKY80 transcription factor [Source:UniProtKB/TrEMBL;Acc:K7WPK5]	42.92	43.67	43.69	13.41	15.08	11.92	up
TraesCS6A02G147300	-	9.45	9.55	8.75	0.6	0.67	0.64	up
TraesCS6A02G150000	-	6.33	6.07	5.91	3.36	2.74	2.46	up
TraesCS6A02G151400	-	0.99	0.94	0.63	0	0	0	up
TraesCS6A02G151500	-	0.2	0.18	0.14	0	0	0	up
TraesCS6A02G153700	-	7.7	9.2	7.57	1.98	2.62	1.7	up
TraesCS6A02G159500	-	0.69	0.65	0.76	0.07	0.11	0.15	up
TraesCS6A02G166000	-	0.66	0.54	0.63	0.18	0.18	0.29	up
TraesCS6A02G181500	-	3.84	3.3	3.51	1.38	1.19	1.17	up
TraesCS6A02G202100	-	1.29	1.44	1.17	0.16	0.18	0.13	up
TraesCS6A02G206100	-	1.67	1.31	1.3	0.61	0.63	0.64	up
TraesCS6A02G215300	-	6.45	7.84	7.22	1.79	2.57	1.97	up
TraesCS6A02G219500	S-adenosylmethionine decarboxylase proenzyme [Source:UniProtKB/TrEMBL;Acc:W6EK34]	12.04	10.86	11.2	4.89	4.87	3.35	up
TraesCS6A02G221100	-	0.44	0.62	0.52	0.04	0.05	0.07	up
TraesCS6A02G222200	-	1.85	2.99	2.31	0.26	0.21	0.22	up
TraesCS6A02G224000	-	3.81	3.68	3.66	2.07	1.58	1.66	up
TraesCS6A02G224200	-	1.88	1.35	1.55	0.2	0.66	0.17	up
TraesCS6A02G224300	MYB transcription factor SM155-1 [Source:UniProtKB/TrEMBL;Acc:W5G730]	1.08	1.17	0.69	0.24	0.18	0.4	up
TraesCS6A02G225000	-	10.64	10.45	10.6	4.06	4.85	3.97	up
TraesCS6A02G235100	-	0.57	0.74	0.7	0.13	0.16	0.12	up
TraesCS6A02G237700	Transcription factor, DNA-binding intermediate protein for SLR1, Modulation of gibberellin signaling pathway, Regulation of plant growth and developmen [Source: Projected from Oryza sativa (Os02g0643200)]	49.5	48.89	48.38	15.68	16.08	14.64	up
TraesCS6A02G239600	Aldehyde dehydrogenase [Source:UniProtKB/TrEMBL;Acc:A0A1D6A896]	11.1	9.93	9.7	4.08	3.94	4.41	up
TraesCS6A02G240400	HD-ZIP I protein, Transcription activator, Stress response, Panicle developmen [Source: Projected from Oryza sativa (Os02g0649300)]	0.46	0.54	0.6	0.03	0.08	0.15	up
TraesCS6A02G242600	-	0.62	1.13	1.11	0.25	0.52	0.21	up
TraesCS6A02G248400	Trehalose 6-phosphate phosphatase [Source:UniProtKB/TrEMBL;Acc:A0A1D6AA29]	2.77	2.37	2.48	0.98	1.04	1.2	up
TraesCS6A02G250100	-	3.21	2.99	3.37	1.15	0.64	1.35	up
TraesCS6A02G256900	AP2 domain CBF protein [Source:UniProtKB/TrEMBL;Acc:K9M7D6]	0.52	0.54	0.37	0.08	0.03	0.06	up
TraesCS6A02G258800	-	5.16	6.31	8.26	0.69	0.99	0.8	up
TraesCS6A02G259000	-	4.33	4.29	4.51	1.05	0.81	0.85	up
TraesCS6A02G259200	-	9.78	10.56	10.29	2.87	2.84	3.05	up
TraesCS6A02G259600	-	0.5	0.46	0.33	0.13	0	0.19	up
TraesCS6A02G260400	-	10.2	10.3	9.07	3.17	4.33	3	up
TraesCS6A02G260600	-	2	1.07	1.3	0.35	0.33	0.38	up
TraesCS6A02G261100	-	5.54	6.3	5.92	2.01	1.59	1.81	up
TraesCS6A02G264500	-	6.27	7.05	7.5	3.27	3.27	3.2	up
TraesCS6A02G269100	Ubiquinol oxidase [Source:UniProtKB/TrEMBL;Acc:A0A1D6A6H8]	0.5	0.57	0.65	0.15	0.19	0.2	up
TraesCS6A02G300300	-	1.67	1.75	1.54	0.34	0.5	0.57	up
TraesCS6A02G301800	Trehalose 6-phosphate phosphatase [Source:UniProtKB/TrEMBL;Acc:A0A1D6A653]	5.11	4.85	4.34	0.99	0.87	0.88	up
TraesCS6A02G305800	-	7.59	8.09	8.63	2.97	4.18	3.01	up
TraesCS6A02G306500	-	1.35	1.88	1.35	0.4	0.47	0.42	up
TraesCS6A02G307900	Expansin [Source:UniProtKB/TrEMBL;Acc:A0A341WMA1]	59.69	64.07	64.43	30.4	32.82	26.75	up
TraesCS6A02G309500	-	1.81	3.01	1.5	0.16	0.42	0.45	up
TraesCS6A02G312000	Formin-like protein [Source:UniProtKB/TrEMBL;Acc:A0A1D6A5T9]	2.23	2.24	2.36	0.8	0.94	0.87	up
TraesCS6A02G313800	Short vegetative phase [Source:UniProtKB/TrEMBL;Acc:A0A1D6ABV4]	23.14	22.29	22.87	8.57	8.77	9.66	up
TraesCS6A02G315700	-	3.86	4.71	4.97	1.38	1.18	1.47	up
TraesCS6A02G319600	-	0.79	1.86	1.2	0	0	0.07	up
TraesCS6A02G319900	-	5.66	5.32	5.41	2.69	2.32	2.55	up
TraesCS6A02G328800	-	4.41	5.22	4.44	2.08	2.51	1.63	up
TraesCS6A02G331300	Glycosyltransferase [Source:UniProtKB/TrEMBL;Acc:W5G9I1]	1.23	1.63	1.73	0.16	0.12	0.1	up
TraesCS6A02G335100	-	0.6	0.88	0.39	0.18	0.2	0	up
TraesCS6A02G335400	CCAAT-binding transcription factor B [Source:UniProtKB/TrEMBL;Acc:W5GA07]	0.73	1.19	1.33	0.26	0.03	0.09	up
TraesCS6A02G349400	-	0.86	0.94	0.81	0.41	0.23	0.3	up
TraesCS6A02G351300	Probable alpha,alpha-trehalose-phosphate synthase [UDP-forming] 11 [Source:Projected from Arabidopsis thaliana (AT2G18700) UniProtKB/Swiss-Prot;Acc:Q9ZV48]	18.84	20.42	19.41	8.43	8.58	8.14	up
TraesCS6A02G356700	-	0.91	1.3	1.01	0.22	0.36	0.22	up
TraesCS6A02G363400	-	0.73	0.84	0.8	0.22	0.34	0.29	up
TraesCS6A02G377300	-	1.75	1.63	1.8	0.24	0.25	0.13	up
TraesCS6A02G384600	-	10.11	10.74	10.6	4.81	5.57	4.27	up
TraesCS6A02G387800	-	0.34	0.21	0.28	0.03	0	0.02	up
TraesCS6A02G393500	-	6.2	6.88	6.06	1.41	1.73	1.11	up
TraesCS6A02G395400	-	2.46	1.51	1.78	0.35	0.18	0.32	up
TraesCS6A02G415500	3-ketoacyl-CoA synthase [Source:UniProtKB/TrEMBL;Acc:A0A1D6A9D9]	4.4	4.65	4.52	2.04	2.54	1.74	up
TraesCS6B02G000100	-	0.19	0.14	0.2	0	0.03	0.01	up
TraesCS6B02G002100	-	0.3	0.2	0.22	0.07	0.04	0.07	up
TraesCS6B02G004600	-	0.55	0.15	0.41	0.01	0.08	0.09	up
TraesCS6B02G020000	-	2.23	1.55	1.7	0	0	0	up
TraesCS6B02G050700	Carboxypeptidase [Source:UniProtKB/TrEMBL;Acc:A0A1D6B2D8]	62.2	62.12	56.08	6.98	7.55	7.82	up
TraesCS6B02G051100	-	33.53	31.33	37.67	14.71	15.2	14.99	up
TraesCS6B02G067200	-	0.94	0.97	0.52	0.04	0.05	0.04	up
TraesCS6B02G127100	-	5.87	5.89	5.71	1.87	2.08	1.49	up
TraesCS6B02G143000	-	9.33	10.79	9.74	3.42	3.89	3.94	up
TraesCS6B02G151500	-	10.76	11.66	10.71	2.92	4.67	2.92	up
TraesCS6B02G168300	-	15.44	15.46	15.98	6.6	7.33	6.39	up
TraesCS6B02G174000	-	5.45	4.26	4.56	1.91	2.23	1.98	up
TraesCS6B02G175100	WRKY transcription factor, Defense respons [Source: Projected from Oryza sativa (Os02g0181300)]	62.89	67.31	66.21	22.93	24.47	24.63	up
TraesCS6B02G175600	-	10.66	9.77	10.71	0.41	0.25	0.41	up
TraesCS6B02G179000	-	0.87	1.28	1.06	0.39	0.3	0.21	up
TraesCS6B02G181400	-	4.57	3.81	3.87	1.27	1.21	0.99	up
TraesCS6B02G196500	-	2.44	2.7	1.99	0.79	0.83	0.61	up
TraesCS6B02G210400	-	3.14	3.07	3.58	1.49	2.09	0.95	up
TraesCS6B02G217000	-	2.15	2.19	2.24	1.01	1.18	0.87	up
TraesCS6B02G237500	-	1.8	1.38	1.21	0.08	0.14	0.06	up
TraesCS6B02G240600	-	0.44	0.51	0.57	0.1	0.11	0.22	up
TraesCS6B02G242800	-	6.82	7.45	7.03	3.65	3.25	3.26	up
TraesCS6B02G248900	-	34.34	36.55	25.66	7.82	7.72	9.7	up
TraesCS6B02G255100	-	39.74	40.13	39.04	19	18.38	20.2	up
TraesCS6B02G256500	-	20.02	21.79	19.16	7.96	10.71	7.79	up
TraesCS6B02G257100	-	0.93	0.8	0.62	0.18	0.27	0.22	up
TraesCS6B02G257300	-	1.24	0.9	0.92	0.36	0.22	0.19	up
TraesCS6B02G257800	-	7.65	7.46	6.81	1.78	2.4	1.96	up
TraesCS6B02G258900	-	0.94	1.03	1.17	0	0	0.16	up
TraesCS6B02G263600	-	3	3.83	4.1	1.66	2.01	1.43	up
TraesCS6B02G263800	-	0.74	0.63	0.73	0.12	0.08	0.06	up
TraesCS6B02G266200	Transcription factor, DNA-binding intermediate protein for SLR1, Modulation of gibberellin signaling pathway, Regulation of plant growth and developmen [Source: Projected from Oryza sativa (Os02g0643200)]	37.25	38.06	36.16	13.75	13.86	13.22	up
TraesCS6B02G266500	-	1.1	1.48	1.28	0.6	0.66	0.38	up
TraesCS6B02G266600	-	6.51	6.41	6.37	2.83	2.3	1.94	up
TraesCS6B02G266800	-	2.26	2.42	2.71	0.98	0.87	0.82	up
TraesCS6B02G269000	Protein DETOXIFICATION [Source:UniProtKB/TrEMBL;Acc:A0A1D6APT9]	0.41	0.35	0.17	0.01	0.07	0.05	up
TraesCS6B02G270800	-	1.74	2.59	2.35	1.07	1.1	0.86	up
TraesCS6B02G271500	-	6.7	7.38	6.18	2.66	3.53	2.31	up
TraesCS6B02G271900	-	1.82	2.22	1.6	0.81	0.56	0.94	up
TraesCS6B02G272400	-	8.71	9.82	8.82	4.09	4.79	3.02	up
TraesCS6B02G272700	Mechanosensitive ion channel protein [Source:UniProtKB/TrEMBL;Acc:A0A1D6ASX5]	1.22	1.2	1.25	0.33	0.3	0.33	up
TraesCS6B02G275300	-	4.28	5.26	5.2	2.17	2.59	1.72	up
TraesCS6B02G277100	-	4.62	3.37	5.27	0.77	1.08	0.36	up
TraesCS6B02G278900	-	1.39	1.65	1.32	0.25	0.49	0.63	up
TraesCS6B02G279000	APO protein 3, mitochondrial [Source:Projected from Arabidopsis thaliana (AT5G61930) UniProtKB/Swiss-Prot;Acc:Q9FH50]	0.87	1.23	1.08	0.37	0.38	0.32	up
TraesCS6B02G281400	-	0.63	1.29	1.31	0.29	0.33	0.32	up
TraesCS6B02G283600	-	1.76	1.85	1.85	0.55	0.83	0.93	up
TraesCS6B02G284300	HOX1 [Source:UniProtKB/TrEMBL;Acc:M9PJT6]	2.3	2.26	1.88	0	0	0.06	up
TraesCS6B02G284900	Aldehyde dehydrogenase [Source:UniProtKB/TrEMBL;Acc:A0A1D6ANW6]	6.07	5.07	4.63	2.07	2.32	1.89	up
TraesCS6B02G286400	-	3.76	3.63	3.79	0.77	0.85	0.46	up
TraesCS6B02G287700	-	37.89	37.05	38.01	12.81	11.69	10.59	up
TraesCS6B02G288400	-	3.04	2.65	2.63	1.18	1.19	1.51	up
TraesCS6B02G288500	MYB-related protein [Source:UniProtKB/TrEMBL;Acc:G9DRA4]	4.05	4.11	3.5	0.58	0.25	0.37	up
TraesCS6B02G288700	-	0.49	0.74	0.69	0	0	0.04	up
TraesCS6B02G291400	-	3.99	3.59	4.98	2.31	1.57	2.01	up
TraesCS6B02G291600	-	4.66	3.09	6.36	0.96	0.68	0.63	up
TraesCS6B02G293300	-	2.85	1.92	3.06	0.86	0.59	0.81	up
TraesCS6B02G300500	RING-type E3 ubiquitin transferase [Source:UniProtKB/TrEMBL;Acc:W5GJ63]	1.65	1.91	1.71	0.89	0.83	0.82	up
TraesCS6B02G307400	Eukaryotic translation initiation factor 3 subunit B [Source:UniProtKB/TrEMBL;Acc:A0A341XGW7]	1.32	1.66	1.44	0.4	0.26	0.26	up
TraesCS6B02G307500	-	6.96	4.52	4.79	0	0	0.88	up
TraesCS6B02G315400	CONSTANS-like protein, Heading promotion under long-day conditio [Source: Projected from Oryza sativa (Os02g0724000)]	15.2	13.13	10.56	5.23	3.64	5.26	up
TraesCS6B02G323400	-	0.75	0.68	0.52	0.25	0.23	0.05	up
TraesCS6B02G324200	3-ketoacyl-CoA synthase [Source:UniProtKB/TrEMBL;Acc:A0A1D6AKI9]	2.01	2.23	2.47	0.6	1.15	0.88	up
TraesCS6B02G324900	-	69.22	58.7	55.83	20.73	19.92	22.96	up
TraesCS6B02G325400	Endoglucanase [Source:UniProtKB/TrEMBL;Acc:A0A1D6ASM5]	7.12	7.88	7.36	3.02	4.13	3.23	up
TraesCS6B02G330900	Trehalose 6-phosphate phosphatase [Source:UniProtKB/TrEMBL;Acc:A0A341X134]	13.25	12.25	13.41	1.51	1.46	1.37	up
TraesCS6B02G331100	-	3.71	3.77	3.41	1.6	1.69	1.63	up
TraesCS6B02G334000	-	7.37	7.39	7.6	2.92	3.38	2.52	up
TraesCS6B02G334900	-	1.4	1.43	1.36	0.64	0.43	0.36	up
TraesCS6B02G336500	Expansin [Source:UniProtKB/TrEMBL;Acc:A0A1D6AKK6]	46.39	50.61	51.52	23.19	26.34	22.38	up
TraesCS6B02G337500	-	4.78	4.51	5.28	1.09	1.46	0.9	up
TraesCS6B02G340400	-	1.75	1.58	2.44	0.08	0.25	0.49	up
TraesCS6B02G340500	-	8.39	9.93	7.77	2.21	1.51	1.7	up
TraesCS6B02G342200	Formin-like protein [Source:UniProtKB/TrEMBL;Acc:A0A341X3U4]	3.47	3.61	3.2	1.43	1.59	1.25	up
TraesCS6B02G343900	-	29.84	28.7	32	12.17	9.35	10.96	up
TraesCS6B02G346100	-	4.12	4.94	4.45	2.07	1.97	2.35	up
TraesCS6B02G350400	-	1.69	2.11	2.21	0.4	0.37	0.43	up
TraesCS6B02G354700	-	5.57	5	5.6	2.11	2.47	2.02	up
TraesCS6B02G355500	-	8.67	7.76	7.38	3.29	3.2	3.62	up
TraesCS6B02G362000	Glycosyltransferase [Source:UniProtKB/TrEMBL;Acc:A0A1D6AKD2]	0.57	0.79	0.88	0.22	0.16	0.21	up
TraesCS6B02G366900	-	14.07	14.95	13.76	4.79	4.48	5.08	up
TraesCS6B02G374000	-	11.79	12	12.34	5.54	5.57	5.44	up
TraesCS6B02G379500	-	9.5	9.7	9.82	3.3	3.74	3.38	up
TraesCS6B02G383700	Pectinesterase [Source:UniProtKB/TrEMBL;Acc:A0A1D6ATY1]	0.83	0.41	0.65	0.11	0.17	0.13	up
TraesCS6B02G384500	Probable alpha,alpha-trehalose-phosphate synthase [UDP-forming] 11 [Source:Projected from Arabidopsis thaliana (AT2G18700) UniProtKB/Swiss-Prot;Acc:Q9ZV48]	11.79	11.86	12.02	4.43	5.08	4.16	up
TraesCS6B02G388700	-	0.63	0.56	0.59	0.24	0.23	0.19	up
TraesCS6B02G393700	-	52.52	54.17	56.57	25.02	29.66	22.8	up
TraesCS6B02G396800	-	6.68	7.26	6.11	0.74	0.79	1.02	up
TraesCS6B02G396900	-	1.59	1.33	1.59	0.26	0.32	0.26	up
TraesCS6B02G398100	-	1.71	1.96	2.18	0.28	0.17	0.36	up
TraesCS6B02G398200	-	3.52	2.88	2.97	0.68	0.49	0.48	up
TraesCS6B02G414700	-	1.78	2.78	1.8	0.46	0.63	0.21	up
TraesCS6B02G421900	RING-type E3 ubiquitin transferase [Source:UniProtKB/TrEMBL;Acc:A0A1D6ASD7]	1.5	1.49	1.52	0.4	0.28	0.46	up
TraesCS6B02G423200	-	1.66	1.43	1.47	0.39	0.54	0.97	up
TraesCS6B02G423900	-	5.21	4.92	5.02	1.59	1.75	1.35	up
TraesCS6B02G427200	-	0.49	0.35	0.36	0	0.07	0.14	up
TraesCS6B02G428700	-	0.47	0.54	0.57	0.16	0.11	0.1	up
TraesCS6B02G433700	-	6.89	5.62	5.94	1.05	1.74	1.03	up
TraesCS6B02G442700	-	0.21	0.09	0.15	0	0	0	up
TraesCS6B02G473900	3-ketoacyl-CoA synthase [Source:UniProtKB/TrEMBL;Acc:A0A1D6DJR4]	3.77	3.63	3.51	1.2	1.15	0.86	up
TraesCS6D02G002800	-	0.67	0.55	0.5	0.1	0.13	0.14	up
TraesCS6D02G007900	-	2.31	2.51	1.77	0.5	0.43	0.37	up
TraesCS6D02G029900	-	0.59	0.72	1.01	0.15	0.45	0.24	up
TraesCS6D02G042500	-	100.77	106.27	100.46	43.36	46.35	47.06	up
TraesCS6D02G048300	Catalase [Source:UniProtKB/TrEMBL;Acc:F1DKC1]	1.7	1.39	1.54	0.22	0.13	0.05	up
TraesCS6D02G067500	-	84.62	82.85	89.85	42.78	39.08	41.36	up
TraesCS6D02G082300	-	0.49	0.33	0.53	0.12	0.07	0.13	up
TraesCS6D02G083500	-	18.14	19.8	21.49	6.07	5.73	5.06	up
TraesCS6D02G104000	-	22.03	22.74	23.05	10.62	10.92	10.86	up
TraesCS6D02G113500	-	11.63	10.62	10.57	3.58	3.39	3.06	up
TraesCS6D02G136200	WRKY transcription factor 33-3 [Source:UniProtKB/TrEMBL;Acc:A0A1D6BE51]	63.66	67.36	66.88	24.86	28.93	23.56	up
TraesCS6D02G136600	-	12.15	12.41	11.74	1.56	1.35	1.71	up
TraesCS6D02G142100	Squamosa promoter-binding-like protein 21 [Source:UniProtKB/TrEMBL;Acc:X5DA31]	0.29	0.4	0.25	0.07	0	0	up
TraesCS6D02G143100	-	4.3	5.21	4.28	1.72	1.71	1.65	up
TraesCS6D02G153100	MLO-like protein [Source:UniProtKB/TrEMBL;Acc:W5H3J1]	4	3.94	3.98	2.1	1.77	1.84	up
TraesCS6D02G164700	-	3	2.61	2.95	0.7	1.15	0.6	up
TraesCS6D02G168900	-	2.56	3.6	3.75	1.34	1.06	0.78	up
TraesCS6D02G176700	-	1.6	1.81	1.95	0.43	0.64	0.5	up
TraesCS6D02G186500	-	1.48	1.19	1.24	0.55	0.57	0.59	up
TraesCS6D02G191300	Amine oxidase [Source:UniProtKB/TrEMBL;Acc:A0A341XG79]	0.27	0.16	0.21	0.04	0.01	0.03	up
TraesCS6D02G196200	Methionine aminopeptidase [Source:UniProtKB/TrEMBL;Acc:A0A1D6B4U4]	1.33	1.76	1.68	0.68	0.48	0.98	up
TraesCS6D02G199200	-	22.84	22.97	24.31	6.99	7.08	5.71	up
TraesCS6D02G202400	-	29.05	29.07	27.53	13.63	28.09	13.25	up
TraesCS6D02G202500	S-adenosylmethionine decarboxylase proenzyme [Source:UniProtKB/TrEMBL;Acc:W5GZ28]	7.44	7.27	4.38	1.25	1.58	0.89	up
TraesCS6D02G209700	-	25.5	23.2	25.12	9.52	10.85	8.54	up
TraesCS6D02G210500	-	1.47	1.15	1	0.38	0.5	0.44	up
TraesCS6D02G211100	-	1.39	0.89	1.63	0.26	0.48	0.34	up
TraesCS6D02G211900	-	7.41	9.11	8.23	2.79	3.25	2.34	up
TraesCS6D02G216100	-	9.57	10.73	11.18	2.47	3.41	2.35	up
TraesCS6D02G216600	-	1.09	1.06	0.75	0.25	0.37	0.14	up
TraesCS6D02G217800	-	0.91	1.12	1.24	0.12	0.07	0.11	up
TraesCS6D02G220400	Transcription factor, DNA-binding intermediate protein for SLR1, Modulation of gibberellin signaling pathway, Regulation of plant growth and developmen [Source: Projected from Oryza sativa (Os02g0643200)]	32.82	35.64	35.01	13.27	11.4	12.33	up
TraesCS6D02G220600	-	0.28	0.33	0.17	0.04	0.02	0	up
TraesCS6D02G222600	HD-ZIP I protein, Transcription activator, Stress response, Panicle developmen [Source: Projected from Oryza sativa (Os02g0649300)]	1.67	2.3	2.07	0.11	0	0.13	up
TraesCS6D02G223000	Metal-nicotianamine (NA) transporter, Fe and Mn transport to the endosper [Source: Projected from Oryza sativa (Os02g0649900)]	2.34	1.86	1.85	0.66	0.75	0.88	up
TraesCS6D02G224600	-	1.86	1.93	2.23	0.72	1.04	0.81	up
TraesCS6D02G229700	-	4.05	4.24	4.32	0.9	1.24	0.68	up
TraesCS6D02G230500	Trehalose 6-phosphate phosphatase [Source:UniProtKB/TrEMBL;Acc:W5GXR8]	1.06	1.14	0.83	0.32	0.44	0.31	up
TraesCS6D02G231700	-	3.47	2.19	2.17	0.97	2.24	1.22	up
TraesCS6D02G231900	-	2.01	3.22	2.12	0.52	0.78	0.65	up
TraesCS6D02G234100	Mechanosensitive ion channel protein [Source:UniProtKB/TrEMBL;Acc:A0A341XEA5]	1.61	1.83	1.84	0.72	0.8	0.81	up
TraesCS6D02G237800	-	0.53	0.63	0.53	0.06	0	0.03	up
TraesCS6D02G238200	AP2 domain CBF protein [Source:UniProtKB/TrEMBL;Acc:K9M7G7]	1.33	2.15	2.01	0.14	0.3	0.23	up
TraesCS6D02G239800	-	5.39	6.7	5.52	2.68	2.16	2.87	up
TraesCS6D02G240100	-	1.43	1.32	1.15	0.7	0.7	0.46	up
TraesCS6D02G240200	-	5.93	6.03	6.27	0.89	1.03	1.25	up
TraesCS6D02G240300	-	9.7	10	9.62	2.85	2.77	2.71	up
TraesCS6D02G240600	-	0.39	0.63	0.4	0.11	0.13	0.21	up
TraesCS6D02G241200	-	40.34	43.6	46.15	9.15	13.2	12.02	up
TraesCS6D02G241900	-	5.97	5.84	6.23	0.97	1.04	1.02	up
TraesCS6D02G250400	-	12.02	13.92	12.58	6.06	5.68	5.6	up
TraesCS6D02G262900	-	1.51	1.4	1.02	0.39	0.46	0.36	up
TraesCS6D02G275500	-	41.17	42.09	39.6	10.34	11.44	10.22	up
TraesCS6D02G276900	Caleosin [Source:UniProtKB/TrEMBL;Acc:W5GZH6]	1.33	1.24	1.05	0.51	0.35	0.64	up
TraesCS6D02G280200	-	2.68	2.45	2.64	0.73	0.71	0.53	up
TraesCS6D02G281100	Trehalose 6-phosphate phosphatase [Source:UniProtKB/TrEMBL;Acc:A0A1D6B9H6]	13.21	12.45	13.07	0.55	0.74	0.35	up
TraesCS6D02G285000	-	2.86	2.94	2.46	1.03	1.02	1.09	up
TraesCS6D02G285600	-	1.49	1.39	1.46	0.46	0.49	0.28	up
TraesCS6D02G287100	Expansin [Source:UniProtKB/TrEMBL;Acc:A0A341XJ87]	125.63	124.69	129.83	57.39	66.77	56.47	up
TraesCS6D02G288000	-	3.45	2.47	3.64	0.09	1.6	0.79	up
TraesCS6D02G291400	Formin-like protein [Source:UniProtKB/TrEMBL;Acc:A0A341XGD7]	2.34	2.95	2.9	1.29	1.24	1.28	up
TraesCS6D02G293200	MIKC-type MADS-box transcription factor WM22B [Source:UniProtKB/TrEMBL;Acc:A9J206]	27.51	27.89	28.2	12.09	11.61	12.34	up
TraesCS6D02G295000	-	0.7	0.84	0.69	0.1	0	0.06	up
TraesCS6D02G299100	-	2.85	3.1	4.16	0.1	0.19	0.39	up
TraesCS6D02G304900	-	7.46	7.66	7.55	3.62	3.68	3.66	up
TraesCS6D02G310500	-	2.04	2.11	1.71	0.15	0.02	0.16	up
TraesCS6D02G315300	-	0.77	0.6	0.52	0.15	0.27	0.15	up
TraesCS6D02G316000	-	9.98	11.35	10.78	5.42	4.71	5.14	up
TraesCS6D02G328800	-	9.55	11.45	10.98	4.51	4.36	5.86	up
TraesCS6D02G334000	Probable alpha,alpha-trehalose-phosphate synthase [UDP-forming] 11 [Source:Projected from Arabidopsis thaliana (AT2G18700) UniProtKB/Swiss-Prot;Acc:Q9ZV48]	24.42	24.83	25.15	6	6.49	5.95	up
TraesCS6D02G337200	Ubiquitous nuclear protein, Regulation of photoperiodic flowerin [Source: Projected from Oryza sativa (Os02g0793900)]	8.46	9.87	8.23	3.61	3.43	3.06	up
TraesCS6D02G346400	Cadmium tolerance factor [Source:UniProtKB/TrEMBL;Acc:Q2MJU2]	1.2	1.12	1.49	0.23	0.24	0.25	up
TraesCS6D02G346800	-	1	1.12	0.85	0.4	0.37	0.42	up
TraesCS6D02G352300	-	1.56	1.85	1.33	0.32	0.56	0.52	up
TraesCS6D02G357700	-	39.6	37.74	37.95	16.54	18.7	16.68	up
TraesCS6D02G361900	-	1.86	1.95	2.33	0.43	0.35	0.41	up
TraesCS6D02G367600	RING-type E3 ubiquitin transferase [Source:UniProtKB/TrEMBL;Acc:W5GU98]	0.4	0.63	0.26	0.11	0.02	0.09	up
TraesCS6D02G369400	-	9.94	10.48	11.15	5.14	4.58	4.51	up
TraesCS6D02G370200	-	3.07	3.85	3.45	1.56	2.46	0.86	up
TraesCS6D02G371600	-	19.53	20.74	19.94	9.74	10.39	8.97	up
TraesCS6D02G379200	-	6.45	7.25	8.65	1.58	2.2	1.08	up
TraesCS6D02G403400	-	1.83	2.68	2.13	0.62	1.13	1.26	up
TraesCS7A02G017600	-	3.83	3.59	3.56	1.49	1.15	1.17	up
TraesCS7A02G041400	-	7.6	11.69	9.42	2.25	2.32	3.17	up
TraesCS7A02G044200	-	1.71	1.93	1.89	0.95	0.75	0.78	up
TraesCS7A02G057700	AP2 domain CBF protein [Source:UniProtKB/TrEMBL;Acc:K9M7E0]	0.91	0.92	0.43	0.06	0.04	0.04	up
TraesCS7A02G066200	-	14.28	14.55	14.36	5.09	6.22	5.51	up
TraesCS7A02G068800	-	10.47	10.44	10.06	4.82	5.23	4.37	up
TraesCS7A02G075600	-	1.36	1.27	1.26	0.77	0.53	0.55	up
TraesCS7A02G077000	-	1.21	1.39	1.07	0.39	0.09	0.5	up
TraesCS7A02G078800	-	77.91	78.88	76.49	33.82	33.66	39.07	up
TraesCS7A02G101300	-	0.98	1.1	0.96	0.26	0.38	0.21	up
TraesCS7A02G120300	Starch synthase, chloroplastic/amyloplastic [Source:UniProtKB/TrEMBL;Acc:A0A1D6BW01]	1.29	1.07	1.13	0.22	0.28	0.21	up
TraesCS7A02G130300	Protein DETOXIFICATION [Source:UniProtKB/TrEMBL;Acc:A0A1D6BSY1]	3.76	3.71	3.05	1.54	1.51	1.77	up
TraesCS7A02G131500	Protein DETOXIFICATION [Source:UniProtKB/TrEMBL;Acc:A0A1D6C1E7]	1	1.17	1.27	0.21	0.59	0.51	up
TraesCS7A02G141400	-	0.66	0.89	0.76	0.1	0.23	0.08	up
TraesCS7A02G151300	-	21.96	23.15	21	11.07	9.86	10.42	up
TraesCS7A02G153200	-	0.51	0.44	0.41	0.04	0.06	0.16	up
TraesCS7A02G163200	-	0.25	0.08	0.05	0	0	0	up
TraesCS7A02G163300	-	1.68	1.93	1.72	0.89	0.71	0.82	up
TraesCS7A02G173900	-	0.37	0.41	0.11	0.07	0	0.08	up
TraesCS7A02G174000	-	4.42	4.9	5.07	1.83	2.28	2.1	up
TraesCS7A02G174100	-	5.61	5.47	5.67	1.02	0.99	1.12	up
TraesCS7A02G175200	-	34.14	33.79	33.64	6.32	5.79	7.86	up
TraesCS7A02G176400	-	1.59	1.33	1.72	0.17	0.27	0.38	up
TraesCS7A02G177700	Small heat shock protein Hsp23.6 [Source:UniProtKB/TrEMBL;Acc:Q9ZP24]	0.52	0.73	0.4	0	0	0	up
TraesCS7A02G178600	Glycosyltransferase [Source:UniProtKB/TrEMBL;Acc:A0A1D6BU00]	0.24	0.37	0.24	0.03	0.08	0.05	up
TraesCS7A02G180600	-	28.64	28.84	27.17	11.6	12.05	10.69	up
TraesCS7A02G180700	DNA-directed RNA polymerase subunit [Source:UniProtKB/TrEMBL;Acc:A0A1D6BWF6]	0.77	0.55	0.71	0.28	0.29	0.34	up
TraesCS7A02G180800	Trehalose 6-phosphate phosphatase [Source:UniProtKB/TrEMBL;Acc:A0A1D6BWF7]	0.88	1.03	0.82	0.13	0.17	0.07	up
TraesCS7A02G184800	-	19.36	15.75	19.13	7.87	6.63	8.8	up
TraesCS7A02G191400	-	1.49	2.01	1.42	0.56	0.39	0.93	up
TraesCS7A02G192700	-	1.29	0.69	0.75	0.27	0.15	0.13	up
TraesCS7A02G196000	-	2.15	2.59	3.04	0.63	0.67	0.24	up
TraesCS7A02G197800	-	1.64	1.72	1.52	0.47	0.44	0.45	up
TraesCS7A02G198300	Hexosyltransferase [Source:UniProtKB/TrEMBL;Acc:A0A341Y8V3]	12.54	13.2	13.67	4.37	6.32	3.94	up
TraesCS7A02G201100	-	9.23	11.58	9.48	3.14	3.75	3.8	up
TraesCS7A02G201200	-	5.76	5.17	5.72	0.9	1.11	1.18	up
TraesCS7A02G201400	-	3.72	4.24	3.34	2	1.41	1.72	up
TraesCS7A02G203900	-	10.3	12.56	11.17	2.74	4.08	2.8	up
TraesCS7A02G215800	Leucine-rich repeat receptor-like serine/threonine/tyrosine-protein kinase SOBIR1 [Source:Projected from Arabidopsis thaliana (AT2G31880) UniProtKB/Swiss-Prot;Acc:Q9SKB2]	1.22	1.43	1.42	0.48	0.37	0.19	up
TraesCS7A02G216300	-	1.33	1.25	1.12	0.45	0.48	0.62	up
TraesCS7A02G217800	-	0.72	0.82	0.66	0.31	0.22	0.2	up
TraesCS7A02G221300	-	2.23	2.41	2.13	1.11	1.56	1.29	up
TraesCS7A02G228300	Carboxyl-terminal-processing peptidase 3, chloroplastic [Source:Projected from Arabidopsis thaliana (AT3G57680) UniProtKB/Swiss-Prot;Acc:F4J3G5]	1.62	1.36	1.8	0.51	0.75	0.65	up
TraesCS7A02G236400	-	1.35	0.96	1.34	0.53	0.42	0.69	up
TraesCS7A02G236700	-	0.48	0.73	0.61	0.1	0.15	0.12	up
TraesCS7A02G244600	DRT100 [Source:Projected from Arabidopsis thaliana (AT3G12610) UniProtKB/TrEMBL;Acc:A0A178VMS3]	6.76	6.9	6.69	2.92	3.38	3.16	up
TraesCS7A02G253700	-	3.47	2.68	2.64	0.89	0.82	1.28	up
TraesCS7A02G253900	-	9.93	10.22	11.05	2.73	3.6	3.18	up
TraesCS7A02G259200	Uridine kinase [Source:UniProtKB/TrEMBL;Acc:A0A341XUT0]	6.05	5.93	6.13	1.66	1.79	2.02	up
TraesCS7A02G260600	-	0.94	0.98	0.95	0	0.03	0	up
TraesCS7A02G263700	-	4.21	4.48	4.31	1.94	1.75	1.69	up
TraesCS7A02G278400	-	4.21	4.56	4.33	1.31	0.82	1.04	up
TraesCS7A02G299400	-	16.8	17.45	17.96	8.37	6.76	8.58	up
TraesCS7A02G319200	-	0.47	0.31	0.48	0	0.06	0.08	up
TraesCS7A02G319900	-	7.82	7.62	8.37	2.77	2.95	2.4	up
TraesCS7A02G329500	-	1.89	1.78	2.08	0.87	0.83	0.73	up
TraesCS7A02G335000	-	4.12	3.38	2.92	0.39	1.15	1.03	up
TraesCS7A02G346600	Protein GFS12 [Source:Projected from Arabidopsis thaliana (AT5G18525) UniProtKB/Swiss-Prot;Acc:F4JY12]	7.7	7.47	7.83	2.12	2.36	2.41	up
TraesCS7A02G352100	-	0.29	0.24	0.39	0	0	0	up
TraesCS7A02G355300	-	2.22	3.08	2.4	1.06	1.17	1.35	up
TraesCS7A02G357700	-	0.32	0.55	0.53	0.02	0.11	0.17	up
TraesCS7A02G363500	-	6.88	5.41	6.71	1.98	3.25	2.01	up
TraesCS7A02G369400	-	1.25	1.25	1.33	0.32	0.44	0.74	up
TraesCS7A02G371100	Probable protein phosphatase 2C 22 [Source:Projected from Arabidopsis thaliana (AT2G25620) UniProtKB/Swiss-Prot;Acc:Q9SLA1]	5.72	5.49	5.7	3.02	2.7	2.02	up
TraesCS7A02G373100	-	0.93	0.9	0.95	0.24	0.23	0.18	up
TraesCS7A02G375700	-	3.16	2.51	2.7	1.59	1.24	1.19	up
TraesCS7A02G376700	-	10.98	11.92	12.11	1.53	2.92	1.66	up
TraesCS7A02G377300	-	10.25	10.42	9.09	4.77	3.02	4.16	up
TraesCS7A02G377700	-	2.57	2.57	2.45	0.96	1.04	1.09	up
TraesCS7A02G380100	-	21.16	21.03	19.02	4.91	6.05	4.62	up
TraesCS7A02G390300	-	1.1	1.5	1.43	0.59	0.39	0.52	up
TraesCS7A02G404200	-	0.29	0.26	0.3	0.03	0.14	0.01	up
TraesCS7A02G406300	-	2.23	2.47	1.87	0.75	0.61	0.66	up
TraesCS7A02G414300	-	2.68	2.24	2.17	0.64	0.79	0.43	up
TraesCS7A02G427700	-	0.26	0.85	0.78	0.11	0.16	0.22	up
TraesCS7A02G435700	IAA-amino acid hydrolase [Source:Projected from Arabidopsis thaliana (AT1G44350) UniProtKB/TrEMBL;Acc:Q0WNN8]	3	3.36	4.04	1.43	1.82	1.22	up
TraesCS7A02G454600	Early salt-stress induced 2-2 [Source:UniProtKB/TrEMBL;Acc:F1DPS1]	1.02	0.48	0.62	0.14	0.03	0.03	up
TraesCS7A02G455300	Cytochrome P450 like protein [Source:Projected from Arabidopsis thaliana (AT1G11600) UniProtKB/TrEMBL;Acc:Q9SAB7]	15.24	15.7	16.58	5.67	6.75	5.73	up
TraesCS7A02G462900	3-hydroxyisobutyrate dehydrogenase [Source:UniProtKB/TrEMBL;Acc:A0A1D6BRP7]	5.03	4.19	4.43	1.77	1.83	1.99	up
TraesCS7A02G465000	-	1.96	1.88	2.02	0.78	0.96	0.72	up
TraesCS7A02G466000	-	23.83	26.01	25.73	6.62	6.45	6.38	up
TraesCS7A02G467900	-	0.79	1.14	0.62	0.14	0.14	0.2	up
TraesCS7A02G479100	-	14.28	12.37	13.52	5.35	5.73	6.22	up
TraesCS7A02G488600	-	7.29	6.2	6.61	2.16	2.31	2.47	up
TraesCS7A02G492000	-	0.16	0.44	0.26	0.02	0.02	0.07	up
TraesCS7A02G495000	-	1.22	1.31	1.32	0.33	0.44	0.49	up
TraesCS7A02G506100	-	0.77	1.26	0.49	0.2	0.13	0.11	up
TraesCS7A02G506400	-	40.09	42.57	38.59	9.56	10.3	8.47	up
TraesCS7A02G506500	-	2.67	1.17	1.05	0.25	0.55	0.1	up
TraesCS7A02G518300	Heptahelical transmembrane protein 1 [Source:Projected from Arabidopsis thaliana (AT5G20270) UniProtKB/Swiss-Prot;Acc:Q93ZH9]	1.65	1.39	1.95	0.83	0.94	0.65	up
TraesCS7A02G520100	-	57.96	57.6	58.53	20.38	20.21	18.46	up
TraesCS7A02G533000	-	26.7	26.45	24.95	11.75	13.62	10.96	up
TraesCS7A02G537200	-	0.31	0.23	0.37	0.06	0.1	0.05	up
TraesCS7A02G541000	-	4.1	4.14	4.4	1.76	1.1	1.68	up
TraesCS7A02G553800	-	10.25	10.1	9.45	2.92	2.9	3.08	up
TraesCS7A02G561800	-	3.03	2.82	2.49	0.88	0.62	0.51	up
TraesCS7B02G019600	-	0.97	0.66	0.65	0.14	0.13	0.09	up
TraesCS7B02G031800	-	5.63	5.18	6.2	2.48	1.49	1.76	up
TraesCS7B02G038300	-	2.36	2.07	2.34	0.89	0.84	0.88	up
TraesCS7B02G039600	-	0.81	0.96	0.93	0.35	0.31	0.38	up
TraesCS7B02G048600	-	1.3	1.2	0.71	0.35	0.54	0.3	up
TraesCS7B02G066400	-	8.86	9.04	8.29	3.51	3.15	3.36	up
TraesCS7B02G072700	-	1.41	1.38	1.37	0.65	0.73	0.61	up
TraesCS7B02G078900	-	1.7	2.02	2.66	0.92	0.69	0.41	up
TraesCS7B02G079000	-	15.43	17.58	16.16	6.73	7.61	6.12	up
TraesCS7B02G080300	-	44.77	43.65	45.44	7.74	8.33	8.18	up
TraesCS7B02G082500	O-fucosyltransferase 7 [Source:Projected from Arabidopsis thaliana (AT1G22460) UniProtKB/Swiss-Prot;Acc:B7ZWR7]	1.86	2.37	2.22	0.89	0.85	1.05	up
TraesCS7B02G083100	-	10.84	10.05	10.15	3.85	4.95	3.38	up
TraesCS7B02G083500	-	13.28	12.05	12.6	5.17	5.31	4.07	up
TraesCS7B02G084300	-	24.05	29.25	29.43	13.06	14.55	10.28	up
TraesCS7B02G084500	Glycosyltransferase [Source:UniProtKB/TrEMBL;Acc:A0A1D6CF25]	0.22	0.16	0.4	0	0	0	up
TraesCS7B02G085400	-	11.06	11.06	10.1	4.34	4.1	4.3	up
TraesCS7B02G095800	-	1.31	1.14	0.96	0.32	0.47	0.48	up
TraesCS7B02G104200	Hexosyltransferase [Source:UniProtKB/TrEMBL;Acc:A0A341YBE3]	9.89	9.42	10.15	4.32	6.19	3.77	up
TraesCS7B02G107700	-	9.73	9.16	9.81	3.57	4.55	4.23	up
TraesCS7B02G107800	-	19.45	18.82	21.37	3.32	5.13	4.91	up
TraesCS7B02G110900	-	6.95	6.74	7.84	2.92	2.42	2.46	up
TraesCS7B02G113000	3-ketoacyl-CoA synthase [Source:UniProtKB/TrEMBL;Acc:A0A1D5W4Z8]	1.54	1.83	1.65	0.92	0.72	0.66	up
TraesCS7B02G115800	-	0.9	0.83	1.09	0.41	0.31	0.47	up
TraesCS7B02G120900	-	0.35	0.28	0.61	0	0	0	up
TraesCS7B02G122800	Leucine-rich repeat receptor-like serine/threonine/tyrosine-protein kinase SOBIR1 [Source:Projected from Arabidopsis thaliana (AT2G31880) UniProtKB/Swiss-Prot;Acc:Q9SKB2]	2.73	3.35	3.41	1.23	1.03	1.33	up
TraesCS7B02G134500	-	1.17	1.35	0.77	0.37	0.42	0.27	up
TraesCS7B02G150200	-	0.9	1.08	0.96	0.47	0.26	0.42	up
TraesCS7B02G152000	Cytochrome b561 and DOMON domain-containing protein [Source:UniProtKB/TrEMBL;Acc:A0A1D6CHJ7]	20.8	21.56	21.24	7.55	7.55	7.26	up
TraesCS7B02G154600	-	2.93	2.45	2.38	0.92	1.21	1.4	up
TraesCS7B02G156400	-	0.3	0.16	0.64	0.08	0.07	0.04	up
TraesCS7B02G158600	MADS-box protein [Source:UniProtKB/TrEMBL;Acc:A7BJ56]	0.88	0.73	0.54	0.02	0	0	up
TraesCS7B02G161700	-	1.64	0.98	1.48	0.55	0.57	0.42	up
TraesCS7B02G167500	-	4.36	4.16	3.95	1.5	1.36	1.62	up
TraesCS7B02G167600	-	3.53	3.12	3.27	1.33	1.45	1.73	up
TraesCS7B02G169200	-	1.49	0.98	1.08	0.7	0.45	0.42	up
TraesCS7B02G196400	-	1.35	1.15	1.33	0.5	0.51	0.66	up
TraesCS7B02G220900	-	9.93	9.68	9.51	3.44	3.22	3.76	up
TraesCS7B02G225300	-	0.91	1.19	0.62	0.21	0	0.26	up
TraesCS7B02G236500	-	85.11	81.23	83.57	1.72	1.81	1.22	up
TraesCS7B02G254100	-	2.88	3.13	2.8	0.25	0.44	0.49	up
TraesCS7B02G259000	Multiprotein bridging factor 1 [Source:UniProtKB/TrEMBL;Acc:C8C4P8]	2.65	3.89	3.88	0.52	1.36	0.76	up
TraesCS7B02G266600	-	30.73	31.56	32.25	14.44	16.8	13.33	up
TraesCS7B02G267500	-	0.55	0.75	0.65	0.39	0.25	0.16	up
TraesCS7B02G272500	Heat shock factor C2a [Source:UniProtKB/TrEMBL;Acc:A0A024DAP6]	8.63	8.97	9.7	2.93	3.85	3.6	up
TraesCS7B02G277400	-	1.37	1.25	1.49	0.82	0.57	0.5	up
TraesCS7B02G278100	-	7.14	7.87	9.08	2.75	4.34	1.83	up
TraesCS7B02G286600	MIKC-type MADS-box transcription factor WM13 [Source:UniProtKB/TrEMBL;Acc:A9J1Y6]	0.96	1.28	1.08	0.09	0.14	0.28	up
TraesCS7B02G289200	Post-illumination chlorophyll fluorescence increase [Source:Projected from Arabidopsis thaliana (AT3G15840) UniProtKB/TrEMBL;Acc:Q9LVZ5]	2.67	2.29	3.14	0.82	1.04	1.44	up
TraesCS7B02G291900	-	0.66	0.48	0.56	0.05	0.04	0.13	up
TraesCS7B02G298700	-	0.74	1.04	0.74	0.15	0.5	0.2	up
TraesCS7B02G301200	Serine/threonine-protein kinase [Source:UniProtKB/TrEMBL;Acc:A0A1D6CAL8]	0.27	0.31	0.21	0.07	0.04	0.11	up
TraesCS7B02G304000	-	1.01	1.09	0.76	0.45	0.31	0.4	up
TraesCS7B02G306300	-	2.2	2.26	2.62	1.03	0.95	0.93	up
TraesCS7B02G306700	-	0.25	3.04	2.12	0.2	0.45	0.23	up
TraesCS7B02G327900	-	0.91	0.91	0.86	0.4	0.14	0.16	up
TraesCS7B02G330600	-	0.52	0.42	0.27	0	0	0	up
TraesCS7B02G335500	IAA-amino acid hydrolase [Source:Projected from Arabidopsis thaliana (AT1G44350) UniProtKB/TrEMBL;Acc:Q0WNN8]	2.73	2.84	2.77	0.97	1.07	0.82	up
TraesCS7B02G342400	-	6.9	6.28	5.63	2.92	2.73	1.43	up
TraesCS7B02G345600	-	2.45	3.64	4.06	0.7	0.85	1.09	up
TraesCS7B02G348100	-	0.94	0.8	0.61	0.02	0	0	up
TraesCS7B02G350200	EF-hand Ca2+-binding protein CCD1 [Source:UniProtKB/TrEMBL;Acc:Q9LLM1]	28.05	23.08	25.35	9.5	10.65	9.69	up
TraesCS7B02G355700	Cytochrome P450 like protein [Source:Projected from Arabidopsis thaliana (AT1G11600) UniProtKB/TrEMBL;Acc:Q9SAB7]	13.22	12.43	12.69	4.92	5.66	5.16	up
TraesCS7B02G365600	-	1.37	1.52	1.7	0.5	0.71	0.52	up
TraesCS7B02G365900	-	4.12	4.73	4.28	1	1.63	1.07	up
TraesCS7B02G367400	-	26.14	26.96	28.12	5.5	4.77	5.46	up
TraesCS7B02G377500	-	0.78	1.14	1.14	0.33	0.34	0.36	up
TraesCS7B02G381500	-	10.02	9.07	10.25	3.33	2.85	3.65	up
TraesCS7B02G382300	Similar to heavy metal ATPase [Source: Projected from Oryza sativa (Os06g0665800)]	2.83	2.61	2.62	1.03	1.11	1.25	up
TraesCS7B02G383900	Allantoate deiminase [Source:Projected from Arabidopsis thaliana (AT4G20070) UniProtKB/Swiss-Prot;Acc:O49434]	4.06	4.37	3.82	1.58	1.68	1.86	up
TraesCS7B02G391800	-	8.65	7.84	8.32	2.09	2.65	2.02	up
TraesCS7B02G413900	-	13.22	14.42	13.11	3.11	2.91	3.37	up
TraesCS7B02G424100	-	2.23	2.93	2.75	0.41	1.07	0.63	up
TraesCS7B02G427800	-	0.48	0.38	0.25	0.1	0.1	0.12	up
TraesCS7B02G430300	-	0.72	0.55	0.69	0.18	0.06	0.09	up
TraesCS7B02G436600	-	10.64	12.06	11.25	3.06	4.29	2.75	up
TraesCS7B02G436700	-	25.29	25.71	25.59	11.94	12.15	11.68	up
TraesCS7B02G450100	-	20.64	21.84	21.02	7.16	7.77	7.62	up
TraesCS7B02G453400	-	3.76	3.76	3.57	1.2	1.32	1.13	up
TraesCS7B02G454600	-	0.45	0.46	0.37	0.05	0.06	0.1	up
TraesCS7B02G460000	-	3.19	3.16	3.13	1.36	1.07	1.78	up
TraesCS7B02G462200	-	1.28	1.1	1.09	0.42	0.32	0.47	up
TraesCS7B02G462700	-	4.41	4.76	4.29	2.08	2.19	2.09	up
TraesCS7B02G472500	-	0.36	0.3	0.37	0	0	0	up
TraesCS7B02G473700	-	4.82	4.32	3.74	1.35	1.68	1.51	up
TraesCS7B02G478200	-	6.57	5.91	5.82	3.03	2.75	2.99	up
TraesCS7D02G019000	-	1.09	1.44	1.25	0.51	0.49	0.66	up
TraesCS7D02G020800	-	0.83	0.71	0.87	0.32	0.32	0.38	up
TraesCS7D02G025300	-	11.1	10.26	10.59	3.35	3.4	3.74	up
TraesCS7D02G030800	-	0.62	0.24	0.41	0	0	0	up
TraesCS7D02G037100	-	10.69	11.26	9.45	2.41	3.41	1.89	up
TraesCS7D02G040200	Sulfotransferase [Source:UniProtKB/TrEMBL;Acc:A0A1D6CWZ7]	0.43	0.46	0.69	0.05	0.03	0.25	up
TraesCS7D02G042400	-	20.11	19.3	19.03	7.13	7.38	8.42	up
TraesCS7D02G051900	-	19.77	18.59	17.39	6.75	6.82	8.14	up
TraesCS7D02G052400	CBFII-5.2 [Source:UniProtKB/TrEMBL;Acc:A0MPJ1]	0.45	0.5	0.65	0.09	0.07	0.07	up
TraesCS7D02G067400	-	9.9	9.34	7.97	2.7	2.31	3.04	up
TraesCS7D02G071200	-	1.68	1.46	1.59	0.5	0.48	0.48	up
TraesCS7D02G072600	-	2.75	2.47	2.07	1.08	1.1	0.74	up
[truncated: 5,685 more rows]

## Sheet: Supplemental Table 5
Supplemental Table 5. Expression matrix of MADS transcription factors in differentially expressed genes.
Gene_id	Mut-1	Mut-2	Mut-3	Wt-1	Wt-2	Wt-3
TraesCS1A02G199600	4.6	4.31	3.37	17.88	18.34	20.63
TraesCS1A02G199900	2.69	2.93	2.42	10.21	11.46	11.3
TraesCS1B02G058100	0	0	0	0.4	0.4	0.63
TraesCS1B02G214500	0.23	0.11	0.29	2.78	2.61	2.29
TraesCS1D02G045500	0	0	0	0.64	0.78	1.08
TraesCS1D02G203300—TaAGL7	1.6	1.44	1.37	11.51	11.42	11.56
TraesCS1D02G203400—TaMADS56	1.69	1.62	1.84	8.26	7.93	7.83
TraesCS6B02G322700	0.23	0.36	0.46	3.53	2.4	3.18
TraesCS6D02G014600	1.27	1.57	1.82	3.26	4.26	3.01
TraesCS6D02G273500	0.7	1.02	1.01	4.16	3.52	3.87
TraesCS1A02G125800—TaAG1-A	0.31	0.45	0.31	0	0.03	0.09
TraesCS1A02G264300—TaPI1-A	3.46	3.89	3.34	2.03	0.99	1.12
TraesCS1D02G127700—TaAG1-D	0.42	0.35	0.31	0	0	0
TraesCS2B02G200800—FUL3-B	21.85	22.12	21.45	10.15	9.08	10.46
TraesCS2D02G181400—FUL3-D	33.46	32.22	31.29	12.79	12.78	12.76
TraesCS3B02G157500—TaAG2-B	0.28	0.41	0.33	0	0.08	0
TraesCS3B02G318300	7.34	7.8	7.5	3.27	3.52	3.74
TraesCS4A02G028100	1.67	0.97	0.91	0.07	0.04	0
TraesCS4A02G058900—WLHS1-A	1.82	2.46	2.29	0.46	0.34	0.72
TraesCS4B02G245700—WLHS1-B	0.51	0.65	0.51	0.13	0.05	0.05
TraesCS4B02G245800	2.18	2.67	2.38	0.33	0.25	0.39
TraesCS4B02G302600—SVP3-4B	8.4	7.67	7.1	1.82	2.96	3.19
TraesCS4D02G245200	1.34	2.16	1.28	0.36	0.1	0.36
TraesCS4D02G276100	2.65	2.06	2.39	0.03	0.1	0.15
TraesCS5A02G286800—TaSEP3-A	0.92	0.91	0.93	0	0	0
TraesCS5A02G391700—VRN1-A	140.37	136.11	132.93	54.6	58.49	62.07
TraesCS5B02G286100—TaSEP3-B	1.2	1.28	0.89	0	0.03	0.05
TraesCS5D02G118200—TaSTK1-D	4.47	4.11	4.32	1.76	1.76	1.31
TraesCS5D02G294500—TaSEP3-D	1.17	1.3	0.77	0.06	0.02	0.09
TraesCS5D02G401500—VRN1-D	14.51	13.9	16.14	1.84	2.22	1.98
TraesCS6A02G259000—TaAGL6-A	4.33	4.29	4.51	1.05	0.81	0.85
TraesCS6A02G313800—SVP1-6A	23.14	22.29	22.87	8.57	8.77	9.66
TraesCS6B02G286400—TaAGL6-B	3.76	3.63	3.79	0.77	0.85	0.46
TraesCS6B02G343900—SVP1-6B	29.84	28.7	32	12.17	9.35	10.96
TraesCS6D02G240200—TaAGL6-D	5.93	6.03	6.27	0.89	1.03	1.25
TraesCS6D02G293200	27.51	27.89	28.2	12.09	11.61	12.34
TraesCS7A02G175200—VRT-A2	34.14	33.79	33.64	6.32	5.79	7.86
TraesCS7A02G260600—TaSEP4-A	0.94	0.98	0.95	0	0.03	0
TraesCS7B02G080300—VRT-B2	44.77	43.65	45.44	7.74	8.33	8.18
TraesCS7B02G158600—TaSEP4-B	0.88	0.73	0.54	0.02	0	0
TraesCS7B02G286600—TaAP3-B	0.96	1.28	1.08	0.09	0.14	0.28
TraesCS7D02G120500—TaSEP6-D	6.81	6.33	6.01	2.91	2.05	2.85
TraesCS7D02G176700—VRT-D2	45.54	45.31	43.87	7.88	7.1	8.06
TraesCS7D02G261600—TaSEP4-D	0.98	1.03	1.29	0	0	0.02

## Sheet: Supplemental Table 4
Supplemental Table 4. GO enrichment analysis of differentially expressed genes.
The GO enrichment analysis of upregulate differentially expressed genes.
GO ID	Description	Ratio_in_study	Ratio_in_pop	Pvalue	Padjust	count
GO:0009416	response to light stimulus	48/1729	787/102363	9.78112e-07	0.000135371	48
GO:0009266	response to temperature stimulus	44/1729	743/102363	7.70793e-07	0.000135371	44
GO:0080134	regulation of response to stress	41/1729	534/102363	6.76916e-07	0.000135371	41
GO:0050793	regulation of developmental process	41/1729	885/102363	9.90265e-07	0.000135371	41
GO:0044282	small molecule catabolic process	36/1729	681/102363	9.87963e-07	0.000135371	36
GO:0031347	regulation of defense response	35/1729	321/102363	7.98665e-07	0.000135371	35
GO:0006970	response to osmotic stress	32/1729	577/102363	9.50965e-07	0.000135371	32
GO:2000026	regulation of multicellular organismal development	32/1729	648/102363	1.0421e-06	0.000135371	32
GO:0016054	organic acid catabolic process	32/1729	449/102363	1.0536e-06	0.000135371	32
GO:0046395	carboxylic acid catabolic process	32/1729	449/102363	1.0536e-06	0.000135371	32
GO:2000113	negative regulation of cellular macromolecule biosynthetic process	31/1729	678/102363	9.01312e-07	0.000135371	31
GO:0010558	negative regulation of macromolecule biosynthetic process	31/1729	681/102363	9.87963e-07	0.000135371	31
GO:0009966	regulation of signal transduction	29/1729	440/102363	7.38443e-07	0.000135371	29
GO:0023051	regulation of signaling	29/1729	446/102363	9.36957e-07	0.000135371	29
GO:0033993	response to lipid	27/1729	502/102363	6.91232e-07	0.000135371	27
GO:0045934	negative regulation of nucleobase-containing compound metabolic process	27/1729	511/102363	9.6137e-07	0.000135371	27
GO:0097305	response to alcohol	26/1729	429/102363	4.71427e-07	0.000135371	26
GO:0009414	response to water deprivation	26/1729	466/102363	5.93673e-07	0.000135371	26
GO:0001101	response to acid chemical	26/1729	500/102363	6.41616e-07	0.000135371	26
GO:0009308	amine metabolic process	24/1729	343/102363	5.69106e-07	0.000135371	24
GO:0045892	negative regulation of transcription, DNA-templated	23/1729	412/102363	8.39324e-07	0.000135371	23
GO:1903507	negative regulation of nucleic acid-templated transcription	23/1729	415/102363	9.49829e-07	0.000135371	23
GO:1902679	negative regulation of RNA biosynthetic process	23/1729	415/102363	9.49829e-07	0.000135371	23
GO:0009063	cellular amino acid catabolic process	22/1729	274/102363	2.97983e-07	0.000135371	22
GO:0048585	negative regulation of response to stimulus	22/1729	283/102363	4.87539e-07	0.000135371	22
GO:1901606	alpha-amino acid catabolic process	22/1729	258/102363	5.53783e-07	0.000135371	22
GO:0002831	regulation of response to biotic stimulus	21/1729	226/102363	3.97039e-07	0.000135371	21
GO:0032101	regulation of response to external stimulus	21/1729	233/102363	6.08689e-07	0.000135371	21
GO:0048831	regulation of shoot system development	21/1729	325/102363	9.67589e-07	0.000135371	21
GO:0009311	oligosaccharide metabolic process	20/1729	220/102363	2.71484e-07	0.000135371	20
GO:0009299	mRNA transcription	17/1729	30/102363	5.61506e-07	0.000135371	17
GO:0046351	disaccharide biosynthetic process	16/1729	91/102363	4.25798e-07	0.000135371	16
GO:0009312	oligosaccharide biosynthetic process	16/1729	112/102363	4.85186e-07	0.000135371	16
GO:0005991	trehalose metabolic process	14/1729	68/102363	2.20169e-07	0.000135371	14
GO:0008300	isoprenoid catabolic process	13/1729	74/102363	4.96395e-07	0.000135371	13
GO:0005992	trehalose biosynthetic process	13/1729	62/102363	9.94941e-07	0.000135371	13
GO:0009074	aromatic amino acid family catabolic process	12/1729	104/102363	2.1489e-07	0.000135371	12
GO:0009685	gibberellin metabolic process	11/1729	88/102363	3.01558e-07	0.000135371	11
GO:2000022	regulation of jasmonic acid mediated signaling pathway	11/1729	71/102363	3.33992e-07	0.000135371	11
GO:0010337	regulation of salicylic acid metabolic process	11/1729	41/102363	3.79616e-07	0.000135371	11
GO:0016103	diterpenoid catabolic process	10/1729	36/102363	1.29571e-07	0.000135371	10
GO:0045487	gibberellin catabolic process	10/1729	36/102363	1.29571e-07	0.000135371	10
GO:0009753	response to jasmonic acid	10/1729	67/102363	1.90681e-07	0.000135371	10
GO:0016115	terpenoid catabolic process	10/1729	42/102363	4.61973e-07	0.000135371	10
GO:0048481	plant ovule development	10/1729	60/102363	7.47282e-07	0.000135371	10
GO:0010112	regulation of systemic acquired resistance	8/1729	35/102363	1.02299e-07	0.000135371	8
GO:0045165	cell fate commitment	8/1729	25/102363	1.4274e-07	0.000135371	8
GO:0009625	response to insect	7/1729	17/102363	2.42917e-07	0.000135371	7
GO:0080142	regulation of salicylic acid biosynthetic process	7/1729	29/102363	4.36886e-07	0.000135371	7
GO:0080027	response to herbivore	7/1729	11/102363	5.80276e-07	0.000135371	7
GO:0010154	fruit development	6/1729	15/102363	1.01128e-07	0.000135371	6
GO:1902183	regulation of shoot apical meristem development	6/1729	15/102363	1.01128e-07	0.000135371	6
GO:0010158	abaxial cell fate specification	6/1729	17/102363	2.42917e-07	0.000135371	6
GO:0010728	regulation of hydrogen peroxide biosynthetic process	4/1729	5/102363	4.00129e-07	0.000135371	4
GO:1903426	regulation of reactive oxygen species biosynthetic process	4/1729	5/102363	4.00129e-07	0.000135371	4
GO:0006357	regulation of transcription by RNA polymerase II	47/1729	1032/102363	1.09115e-06	0.000136558	47
GO:0010646	regulation of cell communication	29/1729	450/102363	1.09535e-06	0.000136558	29
GO:0009409	response to cold	26/1729	388/102363	1.11534e-06	0.000136558	26
GO:0090698	post-embryonic plant morphogenesis	9/1729	63/102363	1.14335e-06	0.000136558	9
GO:0005984	disaccharide metabolic process	20/1729	192/102363	1.16985e-06	0.000137782	20
GO:0045944	positive regulation of transcription by RNA polymerase II	46/1729	654/102363	1.25584e-06	0.000141994	46
GO:0009737	response to abscisic acid	26/1729	423/102363	1.31288e-06	0.000144588	26
GO:1901700	response to oxygen-containing compound	54/1729	1320/102363	1.34246e-06	0.000145949	54
GO:1900458	negative regulation of brassinosteroid mediated signaling pathway	6/1729	22/102363	1.36225e-06	0.000146227	6
GO:0072330	monocarboxylic acid biosynthetic process	31/1729	658/102363	1.42009e-06	0.000148671	31
GO:0009611	response to wounding	21/1729	363/102363	1.41048e-06	0.000148671	21
GO:0034637	cellular carbohydrate biosynthetic process	29/1729	624/102363	1.45007e-06	0.000149959	29
GO:0045893	positive regulation of transcription, DNA-templated	77/1729	1099/102363	1.49592e-06	0.000151016	77
GO:0010565	regulation of cellular ketone metabolic process	11/1729	103/102363	1.49249e-06	0.000151016	11
GO:0006351	transcription, DNA-templated	123/1729	1575/102363	1.56454e-06	0.000152356	123
GO:0097659	nucleic acid-templated transcription	123/1729	1577/102363	1.60532e-06	0.000152356	123
GO:1902680	positive regulation of RNA biosynthetic process	78/1729	1103/102363	1.61698e-06	0.000152356	78
GO:1903508	positive regulation of nucleic acid-templated transcription	78/1729	1103/102363	1.61698e-06	0.000152356	78
GO:0044242	cellular lipid catabolic process	17/1729	250/102363	1.60755e-06	0.000152356	17
GO:0034654	nucleobase-containing compound biosynthetic process	139/1729	2875/102363	2.13043e-06	0.00015644	139
GO:0032774	RNA biosynthetic process	130/1729	1947/102363	1.83024e-06	0.00015644	130
GO:0048518	positive regulation of biological process	98/1729	2264/102363	2.04129e-06	0.00015644	98
GO:0009893	positive regulation of metabolic process	89/1729	1731/102363	1.78189e-06	0.00015644	89
GO:0010604	positive regulation of macromolecule metabolic process	89/1729	1624/102363	2.16883e-06	0.00015644	89
GO:0031325	positive regulation of cellular metabolic process	88/1729	1665/102363	1.86023e-06	0.00015644	88
GO:0051173	positive regulation of nitrogen compound metabolic process	88/1729	1606/102363	1.9435e-06	0.00015644	88
GO:0045935	positive regulation of nucleobase-containing compound metabolic process	79/1729	1180/102363	1.84681e-06	0.00015644	79
GO:0051254	positive regulation of RNA metabolic process	79/1729	1134/102363	2.03712e-06	0.00015644	79
GO:0010557	positive regulation of macromolecule biosynthetic process	78/1729	1222/102363	1.75015e-06	0.00015644	78
GO:0031328	positive regulation of cellular biosynthetic process	78/1729	1243/102363	2.1269e-06	0.00015644	78
GO:0007275	multicellular organism development	65/1729	1246/102363	2.14921e-06	0.00015644	65
GO:0048583	regulation of response to stimulus	54/1729	980/102363	2.15798e-06	0.00015644	54
GO:0009314	response to radiation	48/1729	829/102363	1.84128e-06	0.00015644	48
GO:0009415	response to water	26/1729	496/102363	1.82133e-06	0.00015644	26
GO:0009651	response to salt stress	25/1729	501/102363	2.17442e-06	0.00015644	25
GO:0051253	negative regulation of RNA metabolic process	23/1729	432/102363	1.87026e-06	0.00015644	23
GO:0006721	terpenoid metabolic process	19/1729	312/102363	2.08569e-06	0.00015644	19
GO:0009072	aromatic amino acid family metabolic process	19/1729	313/102363	2.18566e-06	0.00015644	19
GO:0048511	rhythmic process	10/1729	85/102363	1.82831e-06	0.00015644	10
GO:0009891	positive regulation of biosynthetic process	78/1729	1253/102363	2.22626e-06	0.000157322	78
GO:0010628	positive regulation of gene expression	79/1729	1257/102363	2.28665e-06	0.0001576	79
GO:0019438	aromatic compound biosynthetic process	158/1729	3710/102363	2.5443e-06	0.000160906	158
GO:0009628	response to abiotic stimulus	105/1729	2231/102363	2.55479e-06	0.000160906	105
GO:0048522	positive regulation of cellular process	91/1729	1988/102363	2.50967e-06	0.000160906	91
GO:0032501	multicellular organismal process	87/1729	1996/102363	2.54592e-06	0.000160906	87
GO:0048856	anatomical structure development	86/1729	1986/102363	2.50566e-06	0.000160906	86
GO:0031327	negative regulation of cellular biosynthetic process	31/1729	714/102363	2.60523e-06	0.000160921	31
GO:0016101	diterpenoid metabolic process	11/1729	109/102363	2.61876e-06	0.000160921	11
GO:1901362	organic cyclic compound biosynthetic process	159/1729	4048/102363	2.66694e-06	0.000162396	159
GO:0009944	polarity specification of adaxial/abaxial axis	6/1729	25/102363	3.09617e-06	0.000178609	6
GO:0034645	cellular macromolecule biosynthetic process	141/1729	4347/102363	3.21511e-06	0.000184033	141
GO:0009890	negative regulation of biosynthetic process	31/1729	722/102363	3.26083e-06	0.000184345	31
GO:0009059	macromolecule biosynthetic process	152/1729	4861/102363	3.45012e-06	0.000189558	152
GO:0018130	heterocycle biosynthetic process	144/1729	3496/102363	3.48714e-06	0.000189558	144
GO:0032502	developmental process	104/1729	3095/102363	3.47401e-06	0.000189558	104
GO:0010556	regulation of macromolecule biosynthetic process	310/1729	6536/102363	3.63534e-06	0.000192673	310
GO:1903506	regulation of nucleic acid-templated transcription	300/1729	5950/102363	3.61853e-06	0.000192673	300
GO:2001141	regulation of RNA biosynthetic process	300/1729	5950/102363	3.61853e-06	0.000192673	300
GO:0006355	regulation of transcription, DNA-templated	299/1729	5946/102363	3.58617e-06	0.000192673	299
GO:0080090	regulation of primary metabolic process	330/1729	7848/102363	3.86129e-06	0.000202122	330
GO:0019219	regulation of nucleobase-containing compound metabolic process	305/1729	6429/102363	3.93884e-06	0.000203667	305
GO:0044271	cellular nitrogen compound biosynthetic process	145/1729	5305/102363	3.9158e-06	0.000203667	145
GO:0031323	regulation of cellular metabolic process	337/1729	8053/102363	4.03872e-06	0.000207566	337
GO:0010468	regulation of gene expression	322/1729	7249/102363	4.1847e-06	0.000212493	322
GO:0099402	plant organ development	22/1729	421/102363	4.17424e-06	0.000212493	22
GO:0019222	regulation of metabolic process	350/1729	8813/102363	4.31796e-06	0.000215741	350
GO:0051171	regulation of nitrogen compound metabolic process	328/1729	7766/102363	4.33441e-06	0.000215741	328
GO:0031326	regulation of cellular biosynthetic process	317/1729	6632/102363	4.32209e-06	0.000215741	317
GO:0009889	regulation of biosynthetic process	317/1729	6652/102363	4.37588e-06	0.000215741	317
GO:0060255	regulation of macromolecule metabolic process	342/1729	8484/102363	4.4857e-06	0.000218613	342
GO:2000112	regulation of cellular macromolecule biosynthetic process	309/1729	6520/102363	4.52553e-06	0.000219294	309
GO:0048519	negative regulation of biological process	68/1729	2183/102363	4.59382e-06	0.000221338	68
GO:0044249	cellular biosynthetic process	240/1729	8692/102363	4.6345e-06	0.000222037	240
GO:0009058	biosynthetic process	254/1729	9643/102363	4.69592e-06	0.000222925	254
GO:1903034	regulation of response to wounding	3/1729	3/102363	4.81077e-06	0.000222925	3
GO:0060862	negative regulation of floral organ abscission	3/1729	3/102363	4.81077e-06	0.000222925	3
GO:0060860	regulation of floral organ abscission	3/1729	3/102363	4.81077e-06	0.000222925	3
GO:0000024	maltose biosynthetic process	3/1729	3/102363	4.81077e-06	0.000222925	3
GO:0051252	regulation of RNA metabolic process	303/1729	6275/102363	4.92169e-06	0.000226826	303
GO:0050794	regulation of cellular process	422/1729	11851/102363	5.15541e-06	0.000236313	422
GO:0080141	regulation of jasmonic acid biosynthetic process	4/1729	8/102363	5.37853e-06	0.000241322	4
GO:0080140	regulation of jasmonic acid metabolic process	4/1729	8/102363	5.37853e-06	0.000241322	4
GO:0065007	biological regulation	490/1729	14678/102363	5.58964e-06	0.000246654	490
GO:0050789	regulation of biological process	470/1729	13128/102363	5.55475e-06	0.000246654	470
GO:1901576	organic substance biosynthetic process	241/1729	9066/102363	5.70098e-06	0.000246654	241
GO:0051239	regulation of multicellular organismal process	32/1729	759/102363	5.63423e-06	0.000246654	32
GO:0006558	L-phenylalanine metabolic process	11/1729	118/102363	5.68885e-06	0.000246654	11
GO:1902221	erythrose 4-phosphate/phosphoenolpyruvate family amino acid metabolic process	11/1729	118/102363	5.68885e-06	0.000246654	11
GO:0062012	regulation of small molecule metabolic process	11/1729	119/102363	6.173e-06	0.000264937	11
GO:0065001	specification of axis polarity	6/1729	28/102363	6.30708e-06	0.000268764	6
GO:0010310	regulation of hydrogen peroxide metabolic process	5/1729	17/102363	7.14228e-06	0.000299834	5
GO:0016070	RNA metabolic process	141/1729	5643/102363	7.44612e-06	0.00031105	141
GO:0008150	biological_process	1177/1729	59878/102363	8.23611e-06	0.000333922	1177
GO:0009791	post-embryonic development	22/1729	440/102363	8.35601e-06	0.00033424	22
GO:0003333	amino acid transmembrane transport	15/1729	226/102363	8.65031e-06	0.000342779	15
GO:0009751	response to salicylic acid	10/1729	101/102363	8.79985e-06	0.000347082	10
GO:0009968	negative regulation of signal transduction	12/1729	149/102363	9.84625e-06	0.00038301	12
GO:0023057	negative regulation of signaling	12/1729	149/102363	9.84625e-06	0.00038301	12
GO:0010648	negative regulation of cell communication	12/1729	149/102363	9.84625e-06	0.00038301	12
GO:0048580	regulation of post-embryonic development	22/1729	453/102363	1.31042e-05	0.000500559	22
GO:1903825	organic acid transmembrane transport	16/1729	265/102363	1.4393e-05	0.000542456	16
GO:1905039	carboxylic acid transmembrane transport	16/1729	265/102363	1.4393e-05	0.000542456	16
GO:0031098	stress-activated protein kinase signaling cascade	9/1729	85/102363	1.42736e-05	0.000542456	9
GO:0098656	anion transmembrane transport	20/1729	391/102363	1.5223e-05	0.000571201	20
GO:0048581	negative regulation of post-embryonic development	10/1729	108/102363	1.5947e-05	0.00059573	10
GO:0019752	carboxylic acid metabolic process	84/1729	3045/102363	1.6341e-05	0.000605118	84
GO:0043436	oxoacid metabolic process	85/1729	3086/102363	1.82038e-05	0.000666349	85
GO:0016051	carbohydrate biosynthetic process	31/1729	785/102363	1.82303e-05	0.000666349	31
GO:0042445	hormone metabolic process	16/1729	271/102363	1.89457e-05	0.000689525	16
GO:0006082	organic acid metabolic process	85/1729	3101/102363	1.92409e-05	0.000697276	85
GO:0002682	regulation of immune system process	12/1729	160/102363	2.0179e-05	0.000725077	12
GO:0016106	sesquiterpenoid biosynthetic process	6/1729	34/102363	2.06487e-05	0.000735719	6
GO:1901570	fatty acid derivative biosynthetic process	6/1729	34/102363	2.06487e-05	0.000735719	6
GO:1905428	regulation of plant organ formation	6/1729	35/102363	2.45644e-05	0.000853714	6
GO:0090558	plant epidermis development	6/1729	35/102363	2.45644e-05	0.000853714	6
GO:0010374	stomatal complex development	6/1729	35/102363	2.45644e-05	0.000853714	6
GO:2000068	regulation of defense response to insect	4/1729	11/102363	2.4347e-05	0.000853714	4
GO:0014070	response to organic cyclic compound	13/1729	191/102363	2.59328e-05	0.000897593	13
GO:2000024	regulation of leaf development	7/1729	52/102363	2.66978e-05	0.000920314	7
GO:0050896	response to stimulus	226/1729	10183/102363	2.88575e-05	0.000983861	226
GO:0048869	cellular developmental process	26/1729	620/102363	2.88893e-05	0.000983861	26
GO:2000242	negative regulation of reproductive process	9/1729	93/102363	2.95636e-05	0.000998801	9
The GO enrichment analysis of downregulate differentially expressed genes.
GO ID	Description	Ratio_in_study	Ratio_in_pop	Pvalue	Padjust	Count
GO:0006749	glutathione metabolic process	93/4842	338/102363	9.78254e-07	7.31315e-05	93
GO:0010411	xyloglucan metabolic process	57/4842	223/102363	9.23999e-07	7.31315e-05	57
GO:0045491	xylan metabolic process	53/4842	231/102363	6.23479e-07	7.31315e-05	53
GO:0034219	carbohydrate transmembrane transport	53/4842	208/102363	7.00687e-07	7.31315e-05	53
GO:0006865	amino acid transport	48/4842	269/102363	6.60011e-07	7.31315e-05	48
GO:0009699	phenylpropanoid biosynthetic process	46/4842	222/102363	8.41634e-07	7.31315e-05	46
GO:0070589	cellular component macromolecule biosynthetic process	45/4842	223/102363	9.23999e-07	7.31315e-05	45
GO:0044038	cell wall macromolecule biosynthetic process	45/4842	223/102363	9.23999e-07	7.31315e-05	45
GO:1901606	alpha-amino acid catabolic process	44/4842	258/102363	7.57557e-07	7.31315e-05	44
GO:0070592	cell wall polysaccharide biosynthetic process	43/4842	211/102363	9.37918e-07	7.31315e-05	43
GO:1901136	carbohydrate derivative catabolic process	41/4842	243/102363	6.06408e-07	7.31315e-05	41
GO:0009664	plant-type cell wall organization	38/4842	186/102363	8.32251e-07	7.31315e-05	38
GO:0009808	lignin metabolic process	34/4842	230/102363	5.68053e-07	7.31315e-05	34
GO:0006022	aminoglycan metabolic process	33/4842	107/102363	6.34702e-07	7.31315e-05	33
GO:0006558	L-phenylalanine metabolic process	33/4842	118/102363	7.05502e-07	7.31315e-05	33
GO:1902221	erythrose 4-phosphate/phosphoenolpyruvate family amino acid metabolic process	33/4842	118/102363	7.05502e-07	7.31315e-05	33
GO:0009834	plant-type secondary cell wall biogenesis	32/4842	128/102363	6.57153e-07	7.31315e-05	32
GO:0015698	inorganic anion transport	31/4842	234/102363	8.21234e-07	7.31315e-05	31
GO:0009074	aromatic amino acid family catabolic process	28/4842	104/102363	4.01951e-07	7.31315e-05	28
GO:0006559	L-phenylalanine catabolic process	28/4842	80/102363	9.19752e-07	7.31315e-05	28
GO:1902222	erythrose 4-phosphate/phosphoenolpyruvate family amino acid catabolic process	28/4842	80/102363	9.19752e-07	7.31315e-05	28
GO:1901071	glucosamine-containing compound metabolic process	27/4842	112/102363	2.9589e-07	7.31315e-05	27
GO:1901072	glucosamine-containing compound catabolic process	27/4842	95/102363	4.58219e-07	7.31315e-05	27
GO:0006030	chitin metabolic process	27/4842	95/102363	4.58219e-07	7.31315e-05	27
GO:0006032	chitin catabolic process	27/4842	95/102363	4.58219e-07	7.31315e-05	27
GO:0046348	amino sugar catabolic process	27/4842	95/102363	4.58219e-07	7.31315e-05	27
GO:0006026	aminoglycan catabolic process	27/4842	95/102363	4.58219e-07	7.31315e-05	27
GO:0006040	amino sugar metabolic process	27/4842	148/102363	5.3458e-07	7.31315e-05	27
GO:0009800	cinnamic acid biosynthetic process	26/4842	58/102363	3.89352e-07	7.31315e-05	26
GO:0009803	cinnamic acid metabolic process	26/4842	58/102363	3.89352e-07	7.31315e-05	26
GO:0009225	nucleotide-sugar metabolic process	26/4842	135/102363	4.05654e-07	7.31315e-05	26
GO:0031408	oxylipin biosynthetic process	24/4842	86/102363	5.05332e-07	7.31315e-05	24
GO:0031407	oxylipin metabolic process	24/4842	86/102363	5.05332e-07	7.31315e-05	24
GO:0009969	xyloglucan biosynthetic process	21/4842	62/102363	9.34002e-07	7.31315e-05	21
GO:0042435	indole-containing compound biosynthetic process	20/4842	104/102363	4.01951e-07	7.31315e-05	20
GO:0009809	lignin biosynthetic process	20/4842	108/102363	7.36122e-07	7.31315e-05	20
GO:0045492	xylan biosynthetic process	19/4842	109/102363	8.52085e-07	7.31315e-05	19
GO:0046470	phosphatidylcholine metabolic process	16/4842	64/102363	2.28627e-07	7.31315e-05	16
GO:0006821	chloride transport	14/4842	40/102363	1.99791e-07	7.31315e-05	14
GO:0042044	fluid transport	12/4842	21/102363	2.05758e-07	7.31315e-05	12
GO:0006833	water transport	12/4842	21/102363	2.05758e-07	7.31315e-05	12
GO:0033356	UDP-L-arabinose metabolic process	12/4842	31/102363	9.84864e-07	7.31315e-05	12
GO:2001057	reactive nitrogen species metabolic process	11/4842	24/102363	8.04121e-07	7.31315e-05	11
GO:0042126	nitrate metabolic process	11/4842	24/102363	8.04121e-07	7.31315e-05	11
GO:0042128	nitrate assimilation	11/4842	24/102363	8.04121e-07	7.31315e-05	11
GO:0071941	nitrogen cycle metabolic process	11/4842	31/102363	9.84864e-07	7.31315e-05	11
GO:0072488	ammonium transmembrane transport	10/4842	22/102363	3.3349e-07	7.31315e-05	10
GO:0015696	ammonium transport	10/4842	22/102363	3.3349e-07	7.31315e-05	10
GO:2000032	regulation of secondary shoot formation	10/4842	29/102363	4.85232e-07	7.31315e-05	10
GO:0060688	regulation of morphogenesis of a branching structure	10/4842	29/102363	4.85232e-07	7.31315e-05	10
GO:0015812	gamma-aminobutyric acid transport	9/4842	20/102363	1.22767e-07	7.31315e-05	9
GO:0009063	cellular amino acid catabolic process	44/4842	274/102363	1.00061e-06	7.31483e-05	44
GO:0019953	sexual reproduction	21/4842	121/102363	1.06409e-06	7.5413e-05	21
GO:0044703	multi-organism reproductive process	21/4842	121/102363	1.06409e-06	7.5413e-05	21
GO:0071554	cell wall organization or biogenesis	177/4842	1209/102363	2.15372e-06	7.55405e-05	177
GO:0006979	response to oxidative stress	157/4842	1209/102363	2.15372e-06	7.55405e-05	157
GO:0044264	cellular polysaccharide metabolic process	146/4842	958/102363	2.50392e-06	7.55405e-05	146
GO:0072593	reactive oxygen species metabolic process	145/4842	864/102363	2.42592e-06	7.55405e-05	145
GO:0071555	cell wall organization	141/4842	1079/102363	2.28396e-06	7.55405e-05	141
GO:0044036	cell wall macromolecule metabolic process	141/4842	604/102363	2.75257e-06	7.55405e-05	141
GO:0042744	hydrogen peroxide catabolic process	140/4842	796/102363	2.03357e-06	7.55405e-05	140
GO:0042743	hydrogen peroxide metabolic process	140/4842	796/102363	2.03357e-06	7.55405e-05	140
GO:0006790	sulfur compound metabolic process	127/4842	918/102363	2.21463e-06	7.55405e-05	127
GO:0010383	cell wall polysaccharide metabolic process	113/4842	489/102363	1.69344e-06	7.55405e-05	113
GO:0042546	cell wall biogenesis	112/4842	492/102363	1.76205e-06	7.55405e-05	112
GO:0044085	cellular component biogenesis	112/4842	735/102363	1.87582e-06	7.55405e-05	112
GO:0010410	hemicellulose metabolic process	110/4842	445/102363	1.6289e-06	7.55405e-05	110
GO:0006575	cellular modified amino acid metabolic process	104/4842	460/102363	1.27556e-06	7.55405e-05	104
GO:0044042	glucan metabolic process	99/4842	722/102363	2.30429e-06	7.55405e-05	99
GO:1901605	alpha-amino acid metabolic process	95/4842	895/102363	2.45291e-06	7.55405e-05	95
GO:0016052	carbohydrate catabolic process	94/4842	871/102363	1.75607e-06	7.55405e-05	94
GO:0006073	cellular glucan metabolic process	90/4842	696/102363	2.43403e-06	7.55405e-05	90
GO:0006820	anion transport	89/4842	760/102363	1.77103e-06	7.55405e-05	89
GO:0071669	plant-type cell wall organization or biogenesis	88/4842	435/102363	1.16498e-06	7.55405e-05	88
GO:0016051	carbohydrate biosynthetic process	76/4842	785/102363	2.62573e-06	7.55405e-05	76
GO:0019748	secondary metabolic process	75/4842	469/102363	1.72154e-06	7.55405e-05	75
GO:0070085	glycosylation	69/4842	490/102363	1.71202e-06	7.55405e-05	69
GO:0000272	polysaccharide catabolic process	68/4842	526/102363	2.37035e-06	7.55405e-05	68
GO:0034637	cellular carbohydrate biosynthetic process	67/4842	624/102363	1.54221e-06	7.55405e-05	67
GO:0008643	carbohydrate transport	65/4842	411/102363	1.76358e-06	7.55405e-05	65
GO:0043413	macromolecule glycosylation	64/4842	470/102363	1.79434e-06	7.55405e-05	64
GO:0006486	protein glycosylation	64/4842	470/102363	1.79434e-06	7.55405e-05	64
GO:0009698	phenylpropanoid metabolic process	62/4842	354/102363	1.72988e-06	7.55405e-05	62
GO:0033692	cellular polysaccharide biosynthetic process	61/4842	514/102363	1.87958e-06	7.55405e-05	61
GO:0000271	polysaccharide biosynthetic process	61/4842	568/102363	2.16251e-06	7.55405e-05	61
GO:0016998	cell wall macromolecule catabolic process	60/4842	213/102363	1.13509e-06	7.55405e-05	60
GO:0015711	organic anion transport	58/4842	484/102363	2.49845e-06	7.55405e-05	58
GO:0046942	carboxylic acid transport	54/4842	373/102363	1.84555e-06	7.55405e-05	54
GO:0015849	organic acid transport	54/4842	373/102363	1.84555e-06	7.55405e-05	54
GO:0009072	aromatic amino acid family metabolic process	53/4842	313/102363	1.25971e-06	7.55405e-05	53
GO:0009832	plant-type cell wall biogenesis	53/4842	277/102363	1.27675e-06	7.55405e-05	53
GO:0008645	hexose transmembrane transport	53/4842	203/102363	1.38908e-06	7.55405e-05	53
GO:0046323	glucose import	53/4842	203/102363	1.38908e-06	7.55405e-05	53
GO:1904659	glucose transmembrane transport	53/4842	203/102363	1.38908e-06	7.55405e-05	53
GO:0015749	monosaccharide transmembrane transport	53/4842	203/102363	1.38908e-06	7.55405e-05	53
GO:0044550	secondary metabolite biosynthetic process	51/4842	277/102363	1.27675e-06	7.55405e-05	51
GO:0016054	organic acid catabolic process	51/4842	449/102363	1.71398e-06	7.55405e-05	51
GO:0046395	carboxylic acid catabolic process	51/4842	449/102363	1.71398e-06	7.55405e-05	51
GO:0009620	response to fungus	49/4842	428/102363	1.76952e-06	7.55405e-05	49
GO:0050832	defense response to fungus	47/4842	383/102363	1.40148e-06	7.55405e-05	47
GO:0098656	anion transmembrane transport	44/4842	391/102363	2.03775e-06	7.55405e-05	44
GO:0003333	amino acid transmembrane transport	35/4842	226/102363	1.21787e-06	7.55405e-05	35
GO:1903825	organic acid transmembrane transport	35/4842	265/102363	1.36583e-06	7.55405e-05	35
GO:1905039	carboxylic acid transmembrane transport	35/4842	265/102363	1.36583e-06	7.55405e-05	35
GO:0044347	cell wall polysaccharide catabolic process	34/4842	122/102363	1.21633e-06	7.55405e-05	34
GO:0045493	xylan catabolic process	34/4842	122/102363	1.21633e-06	7.55405e-05	34
GO:0030243	cellulose metabolic process	30/4842	247/102363	2.54497e-06	7.55405e-05	30
GO:0042537	benzene-containing compound metabolic process	27/4842	155/102363	1.22539e-06	7.55405e-05	27
GO:0009251	glucan catabolic process	24/4842	171/102363	2.0074e-06	7.55405e-05	24
GO:0000003	reproduction	21/4842	124/102363	1.58178e-06	7.55405e-05	21
GO:0006152	purine nucleoside catabolic process	9/4842	27/102363	2.53283e-06	7.55405e-05	9
GO:0044282	small molecule catabolic process	79/4842	681/102363	2.82364e-06	7.62563e-05	79
GO:0009226	nucleotide-sugar biosynthetic process	16/4842	87/102363	2.9527e-06	7.82467e-05	16
GO:0044262	cellular carbohydrate metabolic process	164/4842	1276/102363	2.96468e-06	7.82895e-05	164
GO:0034220	ion transmembrane transport	101/4842	1282/102363	3.05623e-06	7.93796e-05	101
GO:0045229	external encapsulating structure organization	144/4842	1140/102363	3.08518e-06	7.9715e-05	144
GO:0016053	organic acid biosynthetic process	114/4842	1361/102363	3.259e-06	8.20451e-05	114
GO:0046394	carboxylic acid biosynthetic process	114/4842	1361/102363	3.259e-06	8.20451e-05	114
GO:0098754	detoxification	29/4842	238/102363	3.47403e-06	8.3931e-05	29
GO:1905428	regulation of plant organ formation	10/4842	35/102363	3.42585e-06	8.3931e-05	10
GO:0006811	ion transport	195/4842	2451/102363	3.49037e-06	8.40862e-05	195
GO:0006520	cellular amino acid metabolic process	120/4842	1579/102363	3.82835e-06	8.70357e-05	120
GO:0005976	polysaccharide metabolic process	165/4842	1272/102363	3.8842e-06	8.7718e-05	165
GO:0051704	multi-organism process	21/4842	143/102363	4.12912e-06	9.0478e-05	21
GO:0072330	monocarboxylic acid biosynthetic process	60/4842	658/102363	4.75459e-06	9.78616e-05	60
GO:0006952	defense response	243/4842	3664/102363	4.93365e-06	0.000100329	243
GO:0044283	small molecule biosynthetic process	137/4842	1892/102363	5.18259e-06	0.000103897	137
GO:0005975	carbohydrate metabolic process	372/4842	3492/102363	5.28586e-06	0.000105468	372
GO:0044281	small molecule metabolic process	321/4842	5046/102363	5.88263e-06	0.000115551	321
GO:0043436	oxoacid metabolic process	206/4842	3086/102363	5.91382e-06	0.000115551	206
GO:0055085	transmembrane transport	416/4842	4004/102363	5.94919e-06	0.000115975	416
GO:0044248	cellular catabolic process	338/4842	4592/102363	6.08097e-06	0.000117853	338
GO:0006082	organic acid metabolic process	208/4842	3101/102363	6.1255e-06	0.000117853	208
GO:0009250	glucan biosynthetic process	39/4842	369/102363	6.12632e-06	0.000117853	39
GO:0005996	monosaccharide metabolic process	48/4842	499/102363	6.29545e-06	0.000119698	48
GO:0009056	catabolic process	430/4842	6027/102363	6.48772e-06	0.000122803	430
GO:0071731	response to nitric oxide	7/4842	17/102363	6.73772e-06	0.000125852	7
GO:0071732	cellular response to nitric oxide	7/4842	17/102363	6.73772e-06	0.000125852	7
GO:0034656	nucleobase-containing small molecule catabolic process	9/4842	30/102363	6.79539e-06	0.00012637	9
GO:0009164	nucleoside catabolic process	9/4842	30/102363	6.79539e-06	0.00012637	9
GO:0055114	oxidation-reduction process	620/4842	6547/102363	7.1582e-06	0.000131105	620
GO:1990748	cellular detoxification	26/4842	209/102363	7.43706e-06	0.000135626	26
GO:0006950	response to stress	496/4842	7987/102363	7.50598e-06	0.00013659	496
GO:0030203	glycosaminoglycan metabolic process	6/4842	12/102363	8.0575e-06	0.000143848	6
GO:0006023	aminoglycan biosynthetic process	6/4842	12/102363	8.0575e-06	0.000143848	6
GO:0006024	glycosaminoglycan biosynthetic process	6/4842	12/102363	8.0575e-06	0.000143848	6
GO:0051179	localization	560/4842	8380/102363	8.11771e-06	0.000144315	560
GO:0006810	transport	548/4842	7959/102363	8.25908e-06	0.000145911	548
GO:0051234	establishment of localization	548/4842	8075/102363	8.34079e-06	0.000146743	548
GO:0042732	D-xylose metabolic process	8/4842	24/102363	9.25742e-06	0.00016021	8
GO:0050896	response to stimulus	593/4842	10183/102363	9.38417e-06	0.000162073	593
GO:0010167	response to nitrate	13/4842	66/102363	1.13007e-05	0.000189386	13
GO:0008152	metabolic process	2084/4842	38151/102363	1.42249e-05	0.00023153	2084
GO:0046130	purine ribonucleoside catabolic process	6/4842	13/102363	1.43612e-05	0.0002333	6
GO:0008150	biological_process	3325/4842	59878/102363	1.46661e-05	0.000237798	3325
GO:0042430	indole-containing compound metabolic process	20/4842	144/102363	1.61294e-05	0.000260034	20
GO:0006012	galactose metabolic process	14/4842	80/102363	2.17721e-05	0.000343173	14
GO:0009987	cellular process	2118/4842	41639/102363	2.52808e-05	0.000395415	2118
GO:0019752	carboxylic acid metabolic process	195/4842	3045/102363	2.51413e-05	0.000395415	195
GO:1900618	regulation of shoot system morphogenesis	10/4842	43/102363	2.52936e-05	0.000395415	10
GO:0070301	cellular response to hydrogen peroxide	5/4842	9/102363	2.53663e-05	0.000395415	5
GO:0010496	intercellular transport	13/4842	71/102363	2.57518e-05	0.000399224	13
GO:0010497	plasmodesmata-mediated intercellular transport	13/4842	71/102363	2.57518e-05	0.000399224	13
GO:0010417	glucuronoxylan biosynthetic process	11/4842	52/102363	2.61731e-05	0.000404277	11
GO:0010413	glucuronoxylan metabolic process	11/4842	52/102363	2.61731e-05	0.000404277	11
GO:0010268	brassinosteroid homeostasis	12/4842	65/102363	4.79471e-05	0.000702231	12
GO:0016131	brassinosteroid metabolic process	12/4842	65/102363	4.79471e-05	0.000702231	12
GO:0030245	cellulose catabolic process	14/4842	86/102363	5.02314e-05	0.000733154	14
GO:1901658	glycosyl compound catabolic process	9/4842	38/102363	5.49291e-05	0.000793524	9
GO:0006730	one-carbon metabolic process	12/4842	66/102363	5.60908e-05	0.000807555	12
GO:0042454	ribonucleoside catabolic process	6/4842	16/102363	5.92556e-05	0.000848797	6
GO:0031221	arabinan metabolic process	7/4842	23/102363	6.60819e-05	0.000926378	7
GO:0031222	arabinan catabolic process	7/4842	23/102363	6.60819e-05	0.000926378	7

## Sheet: Supplemental Table 6
Supplemental Table 6. The wheat accessions used in this study.
Accession number	Name of variety	Origin	Group	Genotype of TaSPL17-A	Genotype of TaSPL17-D
JZ007	pin dong 34	Asia	Modern	G	T
JZ011	bei jing 10	Asia	Modern	G	A
JZ013	nong da 311	Asia	Modern	G	T
JZ016	zheng zhou 17	Asia	Modern	A	A
JZ020	yun mai 27(dian )	Asia	Landrace	G	—
JZ025	mian yang 86-11	Asia	Modern	G	—
JZ026	yun mai 35	Asia	Landrace	—	A
JZ031	NS 5055	Europe	Modern	G	T
JZ034	shan you 225	Asia	Modern	A	T
JZ037	ji nan 2	Asia	Modern	G	T
JZ041	Krac 66	North America	Modern	—	A
JZ042	shi jia zhuang 54	Asia	Modern	G	A
JZ047	Trigo Klein Cometa	South America	Modern	G	—
JZ050	ji yu mai	Asia	Landrace	G	A
JZ051	Becejka	Europe	Modern	G	T
JZ054	chang wei 18	Asia	Modern	G	A
JZ055	Mavrogan	Europe	Landrace	—	A
JZ057	Dundec	Australia	Landrace	G	T
JZ058	PENNY	Australia	Landrace	—	T
JZ059	SUNSET	Australia	Landrace	G	T
JZ063	MACS-WHITE	Australia	Landrace	G	—
JZ064	JOHN BROWN	Australia	Landrace	G	A
JZ068	RED-BOBS-222	North America	Landrace	G	—
JZ069	CHIH95.10.1	North America	Landrace	G	A
JZ071	TXL92.1.1.1	North America	Landrace	—	A
JZ072	COAH94.1.1	North America	Landrace	G	A
JZ073	HUDEIBA 164	North America	Landrace	G	—
JZ076	PUSA 80-5	North America	Landrace	G	—
JZ077	RED SPRING	North America	Landrace	—	A
JZ084	PUE94.1	North America	Landrace	G	A
JZ085	TOL93.1.2	North America	Landrace	G	A
JZ091	sample Gray-1	Africa	Landrace	G	A
JZ095	Raspinegro	Africa	Landrace	G	—
JZ096	MG31229	Africa	Landrace	G	A
JZ098	Nech Sinde	Africa	Landrace	G	—
JZ100	ADDIS ABEDA 26	Africa	Landrace	G	A
JZ101	GRANJA-DE-MELILLA	Africa	Landrace	G	A
JZ102	MARROCOS 16.3608	Africa	Landrace	—	A
JZ110	GHARFLOR-1611	Africa	Landrace	G	A
JZ111	UR3	South America	Landrace	G	T
JZ112	UR6	South America	Landrace	G	—
JZ116	UR8	South America	Landrace	G	T
JZ117	UNIVERSALⅡ	South America	Landrace	G	T
JZ121	REDONDO NEGRO	South America	Landrace	—	A
JZ122	PLAN ALTO	South America	Landrace	G	A
JZ125	2911 H558 43 1480 DIV6712	South America	Landrace	A	T
JZ126	INDIANO MOCHO 6296	South America	Landrace	G	—
JZ127	GLUYAS EARLY	South America	Landrace	G	A
JZ129	CENTEIROZ 44	South America	Landrace	G	A
JZ130	ANOLITO BRONCO	South America	Landrace	G	—
JZ135	Ribeiro	Europe	Landrace	G	A
JZ136	PSATHAS	Eurasia	Landrace	G	A
JZ139	FIFE	Europe	Landrace	G	—
JZ142	AURORA	Europe	Landrace	G	T
JZ144	BARBELA GROSSO	Europe	Landrace	G	A
JZ145	ROMANIAN	Europe	Landrace	G	—
JZ146	WHITE SAIDI	Europe	Landrace	G	T
JZ150	IWA8608026	Asia	Landrace	G	T
JZ151	PNE 394-2	Asia	Landrace	G	—
JZ153	KOELZ W 8A	Asia	Landrace	G	—
JZ159	2298:AE	Asia	Landrace	G	A
JZ161	2799:AE	Asia	Landrace	G	A
JZ165	LOHARI Y91-92 NO.123	Asia	Landrace	—	T
JZ170	KENDIHARIA NO 80	Asia	Landrace	G	T
JZ173	GEHEN KANAK	Asia	Landrace	G	—
JZ174	TIGARIA	Asia	Landrace	—	A
JZ179	PUNJABI SARVATI	Asia	Landrace	G	A
JZ181	IRAGI	Asia	Landrace	G	T
JZ183	SALTI NAIMYA	Asia	Landrace	G	A
JZ185	Rena	Australia	Modern	G	T
JZ186	Celebration	Australia	Modern	G	T
JZ187	Lleafen	Australia	Modern	G	A
JZ188	Acimital	Australia	Modern	G	A
JZ189	Avocet	Australia	Modern	G	—
JZ194	Yr26/3*Avocets	North America	Modern	A	T
JZ195	Yrsp/6*Avocets	North America	Modern	G	T
JZ196	wu yi mai	Asia	Modern	—	A
JZ197	AC Foremost	North America	Modern	G	—
JZ198	AC Taber	North America	Modern	G	—
JZ199	Tupatecor	North America	Modern	G	—
JZ200	Biggar	North America	Modern	G	—
JZ201	Penawa	North America	Modern	G	T
JZ202	AC karma	North America	Modern	G	T
JZ207	AC Nanda	North America	Modern	G	T
JZ212	Glenlea	North America	Modern	G	A
JZ216	Rivadeneira	North America	Modern	—	T
JZ220	AC Reed	North America	Modern	G	—
JZ226	Mrl"s"-Buc"s"	North America	Modern	G	—
JZ227	Owens	North America	Modern	G	T
JZ231	Tosson	Africa	Modern	G	—
JZ232	Kuro	Africa	Modern	G	A
JZ234	Ethiopia W15	Africa	Modern	G	T
JZ235	Duiker	Africa	Modern	G	T
JZ238	Betana	Africa	Modern	G	A
JZ240	Indexa	Africa	Modern	G	A
JZ242	Balady116	Africa	Modern	G	T
JZ243	Triza	South America	Modern	G	T
JZ245	Klein Toledo（w）	South America	Modern	G	—
JZ248	Colotana	South America	Modern	G	—
JZ249	Buck Tandil	South America	Modern	G	A
JZ250	Camacrania	South America	Modern	G	A
JZ252	Jacui	South America	Modern	A	T
JZ254	Mexifen	South America	Modern	G	A
JZ256	Gaboto	South America	Modern	G	A
JZ258	Ganador	South America	Modern	G	T
JZ262	RAVENNA	Europe	Modern	G	A
JZ263	VAIOLET	Europe	Modern	A	—
JZ266	BICANCIA	Europe	Modern	—	A
JZ267	BECFIORE	Europe	Modern	G	A
JZ269	LAMPONE	Europe	Modern	—	T
JZ272	ENESCO	Europe	Modern	G	T
JZ274	PANDAS	Europe	Modern	A	—
JZ275	PRIMOASI	Europe	Modern	G	T
JZ277	GIAVA	Europe	Modern	G	—
JZ278	COLFIORITO	Europe	Modern	G	T
JZ280	SANGIACOMO	Europe	Modern	A	T
JZ282	GUADALUPE	Europe	Modern	G	T
JZ283	FARO	Europe	Modern	G	—
JZ288	Knteh	Europe	Modern	G	A
JZ290	Gkt 4	Europe	Modern	G	T
JZ295	9H 65A	Europe	Modern	G	A
JZ297	9H 96 Fucense Spain	Europe	Modern	G	A
JZ299	Knll Szh 2300(A)	Europe	Modern	G	T
JZ300	Kloka	Europe	Modern	G	T
JZ302	6-2-4	Europe	Modern	—	T
JZ304	hui mao a fu	Asia	Modern	A	T
JZ306	zheng yin 4	Asia	Modern	A	—
JZ307	xi feng	Asia	Landrace	G	A
JZ308	Pusa 6	Asia	Modern	A	—
JZ309	Hamedan 1	Asia	Modern	G	A
JZ314	Afghan Wheat	Asia	Modern	G	A
JZ315	H114	Asia	Modern	G	A
JZ317	Atri 5481/82	Asia	Modern	G	—
JZ322	bai mai zi	Asia	Landrace	G	A
JZ324	bai you mai	Asia	Landrace	—	A
JZ325	bai you bao	Asia	Landrace	G	T
JZ327	cai jiang mai	Asia	Landrace	G	A
JZ329	da hong mai	Asia	Landrace	G	A
JZ330	da zi bai	Asia	Landrace	G	A
JZ333	he pu tou	Asia	Landrace	—	A
JZ334	he shang mai	Asia	Landrace	G	A
JZ338	hong mai	Asia	Landrace	G	A
JZ340	hong qiang chang	Asia	Landrace	G	A
JZ343	hua jie zhang bai can	Asia	Landrace	G	—
JZ346	kang ding xiao mai	Asia	Landrace	G	—
JZ347	lan xi zao xiao mai	Asia	Landrace	G	A
JZ348	lao mai	Asia	Landrace	G	T
JZ349	liang lai you bai pi xiao mai	Asia	Landrace	G	A
JZ350	liu zhu tou	Asia	Landrace	—	A
JZ353	nuo mai	Asia	Landrace	—	A
JZ356	shang lin xiao mai	Asia	Landrace	—	A
JZ357	si fang mai	Asia	Landrace	G	A
JZ358	tu mang mai	Asia	Landrace	G	A
JZ359	tu mai	Asia	Landrace	G	A
JZ360	tuo tuo mai	Asia	Landrace	G	A
JZ361	wu xu mai	Asia	Landrace	G	—
JZ362	xiao bai mang	Asia	Landrace	G	A
JZ370	zhang mang ying ke mai	Asia	Landrace	G	A
JZ372	zi pi	Asia	Landrace	G	A
JZ373	yun 2	Asia	Landrace	G	—
JZ374	yun 23	Asia	Landrace	G	A
JZ376	yun 20	Asia	Landrace	G	A
JZ378	yun 606	Asia	Landrace	G	A
JZ379	yun 6	Asia	Landrace	G	—
JZ380	yun 615	Asia	Landrace	G	—
JZ386	xin chun 8	Asia	Modern	G	T
JZ387	xin chun 11	Asia	Modern	G	T
JZ391	xin -224	Asia	Landrace	G	T
JZ394	xin -207	Asia	Landrace	G	A
JZ397	xin -163	Asia	Landrace	G	A
JZ401	XJ4	Asia	Landrace	—	A
JZ403	XJ6	Asia	Landrace	G	A
JZ405	cang 1845	Asia	Landrace	G	—
JZ407	cang 1893	Asia	Landrace	G	A
JZ409	cang 1914	Asia	Landrace	G	A
JZ412	qing feng 1	Asia	Modern	G	—
JZ413	he zuo 2	Asia	Modern	G	A
JZ414	song hua jiang 1	Asia	Modern	G	A
JZ417	he zuo 4	Asia	Modern	G	T
JZ422	ke han 13	Asia	Modern	A	—
JZ423	ke quan	Asia	Modern	G	—
JZ424	ke qiang	Asia	Modern	G	A
JZ427	ken da 4	Asia	Modern	G	T
JZ428	liao chun 9	Asia	Modern	—	T
JZ429	liao chun 10	Asia	Modern	G	—
JZ430	long mai 26	Asia	Modern	G	T
JZ431	hei fu 84S1378	Asia	Modern	A	—
JZ432	ji chun 1016	Asia	Modern	G	A
JZ433	ning chun 4	Asia	Modern	G	—
JZ434	ning mai 12	Asia	Modern	—	A
JZ435	ning chun 13	Asia	Modern	G	—
JZ436	nei mai 19	Asia	Modern	A	—
JZ437	xi chang 76-9	Asia	Modern	G	A
JZ438	gao yuan 602（qing 602）	Asia	Modern	A	T
JZ442	ding xi 24	Asia	Modern	G	T
JZ444	CA9722	Asia	Modern	G	T
JZ449	feng kang 8	Asia	Modern	G	T
JZ450	hua bei 187	Asia	Modern	G	T
JZ451	jing 411	Asia	Modern	G	T
JZ452	jing dong 22	Asia	Modern	G	—
JZ456	ke nong 199	Asia	Modern	A	A
JZ459	ke hong 1	Asia	Modern	G	A
JZ461	nong da 211	Asia	Modern	—	T
JZ463	nong da 183	Asia	Modern	G	—
JZ467	zao sui 30(EM1512)	Asia	Modern	G	T
JZ469	zhang feng 6	Asia	Modern	A	T
JZ470	zhong mai 9	Asia	Modern	A	—
JZ472	zhong xin 78	Asia	Modern	—	T
JZ474	zhong you 9507	Asia	Modern	A	T
JZ480	chang le 5	Asia	Modern	G	—
JZ481	tang mai 2 （bie ming tang shan 6898）	Asia	Modern	G	—
JZ482	han 99-6143	Asia	Modern	—	T
JZ485	ji mai 6 （heng shui 714）	Asia	Modern	—	T
JZ488	han 6172	Asia	Modern	—	T
JZ490	shi mai 15	Asia	Modern	A	—
JZ491	shi you 17	Asia	Modern	G	A
JZ492	ji 5265	Asia	Modern	A	A
JZ493	shi mai 18	Asia	Modern	—	T
JZ496	ji mai 1	Asia	Modern	G	T
JZ500	ji mai 20	Asia	Modern	—	T
JZ502	ji mai 24	Asia	Modern	A	—
JZ505	ji mai 38xin xi	Asia	Modern	G	A
JZ511	jin mai 30	Asia	Modern	A	T
JZ514	qin mai 1	Asia	Modern	A	T
JZ515	qin mai 4	Asia	Modern	G	A
JZ516	shan 229	Asia	Modern	A	—
JZ521	shan mai 150	Asia	Modern	A	A
JZ522	shan mai 159	Asia	Modern	—	A
JZ523	shan nong 7859	Asia	Modern	—	T
JZ524	wei mai 4	Asia	Modern	G	T
JZ529	xian nong 151	Asia	Modern	A	—
JZ530	xian nong 39	Asia	Modern	G	T
JZ531	xiao yan 4	Asia	Modern	A	A
JZ532	xiao yan 6	Asia	Modern	—	A
JZ533	xiao yan 22	Asia	Modern	A	T
JZ534	xiao yan 759	Asia	Modern	—	A
JZ536	ai meng niu Ⅴ	Asia	Modern	—	A
JZ537	chang nong 339-5-1	Asia	Modern	—	A
JZ540	cheng 9411(c02667)	Asia	Modern	A	T
JZ542	ji nan 8	Asia	Modern	G	T
JZ545	ji mai 21	Asia	Modern	G	T
JZ546	ji mai 22	Asia	Modern	G	T
JZ550	ji ning 16	Asia	Modern	G	T
JZ551	lai zhou 953	Asia	Modern	G	—
JZ553	liao mai 16	Asia	Modern	—	T
JZ555	lu mai 3	Asia	Modern	A	A
JZ559	lu mai 12	Asia	Modern	G	—
JZ560	lu mai 14(yan zhong 1604)	Asia	Modern	G	—
JZ561	lu mai 15	Asia	Modern	A	T
JZ563	lu yuan 301	Asia	Modern	—	T
JZ565	shan nong 15	Asia	Modern	G	T
JZ568	tai nong 18	Asia	Modern	—	T
JZ569	tai shan 4	Asia	Modern	—	T
JZ570	tai shan 21	Asia	Modern	G	—
JZ577	yan nong 19	Asia	Modern	—	T
JZ578	yan nong 22	Asia	Modern	A	A
JZ584	ai kang 58	Asia	Modern	A	T
JZ585	an yang yi	Asia	Modern	G	T
JZ586	bai nong 791	Asia	Modern	—	T
JZ587	dong 1-23	Asia	Modern	A	A
JZ588	dong 1-32	Asia	Modern	A	A
JZ592	feng de cun mai 1	Asia	Modern	—	T
JZ600	luo mai 23	Asia	Modern	G	—
JZ605	tian ping 3	Asia	Modern	A	T
JZ609	xin mai 9	Asia	Modern	A	T
JZ610	xin xiang 9178	Asia	Modern	G	T
JZ612	xin yang 12	Asia	Modern	—	T
JZ620	yu mai 15	Asia	Modern	G	A
JZ623	yu mai 24	Asia	Modern	—	T
JZ624	yu mai 35	Asia	Modern	A	A
JZ626	yu nong 949	Asia	Modern	—	A
JZ628	zheng mai 9023	Asia	Modern	A	—
JZ629	zheng mai 9201	Asia	Modern	G	T
JZ630	zheng zhou 5	Asia	Modern	—	T
JZ632	zheng zhou 761	Asia	Modern	—	A
JZ633	zheng zhou 8960	Asia	Modern	G	—
JZ634	zhong jiao 1	Asia	Modern	—	A
JZ635	zhong jiao 2	Asia	Modern	—	A
JZ638	—	—	—	—	T
JZ640	zhou mai 9	Asia	Modern	A	T
JZ650	zhou mai 27	Asia	Modern	—	T
JZ651	zhou mai 28	Asia	Modern	—	T
JZ652	zhou mai 32	Asia	Modern	A	T
JZ653	zhou yuan 9369	Asia	Modern	G	—
JZ657	R59 chuan nong 12	Asia	Modern	—	A
JZ663	chuan mai 8	Asia	Modern	G	A
JZ666	dian 662-525-2	Asia	Modern	G	A
JZ669	mian mai 39	Asia	Modern	A	A
JZ672	mian mai 43	Asia	Modern	G	A
JZ673	mian mai 45	Asia	Modern	G	T
JZ676	mian yang 11	Asia	Modern	G	—
JZ677	mian yang 19	Asia	Modern	G	A
JZ678	mian yang 20	Asia	Modern	G	A
JZ679	mian yang 26	Asia	Modern	A	A
JZ681	mian yang 79-2	Asia	Modern	G	—
JZ685	da tou huang	Asia	Modern	A	A
JZ686	ya an zao	Asia	Modern	A	A
JZ691	e mai 12	Asia	Modern	—	T
JZ695	e mai 18	Asia	Modern	—	A
JZ696	e mai 19	Asia	Modern	G	—
JZ698	huai mai 22	Asia	Modern	A	T
JZ700	lian mai 2	Asia	Modern	G	—
JZ704	ning mai 15	Asia	Modern	G	A
JZ706	ning nuo mai 1	Asia	Modern	G	A
JZ707	sheng xuan 3	Asia	Modern	G	—
JZ708	su mai 3	Asia	Modern	G	T
JZ709	su mai 6	Asia	Modern	A	T
JZ716	xu zhou 14	Asia	Modern	G	T
JZ718	xu zhou 25	Asia	Modern	A	T
JZ720	yang mai 1	Asia	Modern	A	T
JZ721	yang mai 2	Asia	Modern	A	—
JZ726	yang mai 14	Asia	Modern	G	—
JZ727	yang mai 16	Asia	Modern	A	A
JZ729	yang mai 18	Asia	Modern	G	—
JZ731	zhen mai 3	Asia	Modern	A	T
JZ732	zhen mai 4	Asia	Modern	A	A
JZ738	jing zhou 66	Asia	Modern	A	T
JZ740	wan nian 2	Asia	Modern	G	—
JZ747	huo liao mai	Asia	Modern	G	T
JZ755	yu mai 13	Asia	Modern	G	—
JZ759	shi 4185	Asia	Modern	—	A
JZ761	ji mai 20	Asia	Modern	G	A
JZ762	zhou mai 16	Asia	Modern	—	T
JZ763	zhong yu 12	Asia	Modern	G	—
JZ764	mian mai 185	Asia	Modern	G	A
JZ765	ning mai 3	Asia	Modern	A	—
